# Supplementary material for: Lack of association between G6PD variants and Parkinson disease
Source: HGG Adv. 2025 Dec 9;7(1):100555. doi: 10.1016/j.xhgg.2025.100555 (PMC12799763; doi:10.1016/j.xhgg.2025.100555)
Supplement: Data S1. Supplemental acknowledgments [file mmc2.xlsx]

## Sheet: List_of_suppl_tables
List of supplemental information
Table S1	G6PD deficiency variants associated with a mean of < 20% enzyme activity according to 2024 WHO classification of G6PD variants
Table S2	G6PD common variants (MAF>0.01) analysis in McGill, AMP-PD and UKBB cohorts
Table S3	G6PD rare variants (MAF<0.01) from McGill, AMP-PD and UKBB cohorts
Table S4	SKAT-O analysis of G6PD and meta-analysis results
Table S5	Allele frequencies of six G6PD missense mutations of our study cohorts

## Sheet: S_table_1_ <20%
Table S1: G6PD deficiency variants associated with a mean of < 20% enzyme activity according to 2024 WHO classification of G6PD variants
G6PD variant name*	Chr: position (hg38)	SNP
Coimbra	X:154534390	rs137852330
Seattle	X:154533596	rs137852318
Mediterranean	X:154534419	rs5030868
Vanua Lava	X:154535270	rs78365220
A-(202)	X:154536002	rs1050828
Viangchan	X:154533122	rs137852327
A- (968)	X:154533025	rs76723693
Cosenza	X:154532269	rs72554665
Canton	X:154532269	rs72554665
Kaiping	X:154532257	rs72554664
Chatham	X:154532990	rs5030869
Aures	X:154536156	rs76645461
Mahidol	X:154534495	rs137852314
Orissa	X:154536168	rs78478128
Union	X:154532390	rs398123546
G6PD, Glucose 6-phosphate dehydrogease; WHO, World Health Organization; *Variant names are based on the geographic location or population where the G6PD deficiency variant was first identified (Nannelli et al. 2023)

## Sheet: S_table_2_common
Table S2: G6PD common variants (MAF>0.01) analysis in McGill, AMP-PD and UKBB cohorts
SNP	Position (hg19)	Major Allele	Minor Allele	Location	Clinical Signficance	Variant Type	Nucleotide change	Protein change	MAF Cases	MAF Controls	OR	SE	L95	U95	STAT	P-value	Pfdr	Bonferroni thresholds across cohorts
McGill-all																		0.0167
rs2230037:G:A	153760654	G	A	exonic	Benign	synonymous	c.C1401T	p.Y467Y	0.1228	0.1084	1.043	0.1238	0.8179	1.329	0.3363	0.7366	0.568234
McGill-males
rs2230037:G:A	153760654	G	A	exonic	Benign	synonymous	c.C1401T	p.Y467Y	0.1219	0.1099	1.17	0.1978	0.7942	1.724	0.7951	0.4265	0.46062
McGill-females
rs2230037:G:A	153760654	G	A	exonic	Benign	synonymous	c.C1401T	p.Y467Y	0.1219	0.1099	0.9483	0.1595	0.6937	1.296	-0.3327	0.7394	0.55455
Columbia-all	hg19
No common variants identified
Pavlov and Human Brain Institute -all	hg19
No common variants identified
Israel-all	hg19																	0.0167
rs5030868:G:A	153762634	G	A	exonic	Pathogenic	nonsynonymous	c.C653T	p.S218F	0.0219	0.007833	2.58	0.4197	1.134	5.873	2.259	0.02391	0.1076
Israel-males
rs5030868:G:A	153762634	G	A	exonic	Pathogenic	nonsynonymous	c.C653T	p.S218F	0.0225	0.007833	2.58	0.78	0.54	11.52	1.182	0.237	0.567707
Israel-females
rs5030868:G:A	153762634	G	A	exonic	Pathogenic	nonsynonymous	c.C653T	p.S218F	0.0225	0.007833	2.6	0.49	0.978	6.914	1.916	0.055	0.388677
AMP-PD-all	hg38																	0.0033
rs743544:G:A	154536951	G	A	intronic	.	.	c.121-773C>T	.	0.0341	0.02817	1.222	0.1313	0.9446	1.581	1.526	0.1269	0.201547
rs141936915:C:T	154537602	C	T	intronic	.	.	c.121-1424G>A	.	0.0233	0.03212	0.7157	0.142	0.5418	0.9455	-2.355	0.01853	0.100062
rs62617845:C:T	154538524	C	T	intronic	.	.	c.121-2346G>A	.	0.0413	0.04245	0.983	0.1139	0.7863	1.229	-0.1506	0.8803	0.57971
rs185486760:G:C	154539241	G	C	intronic		.	c.121-3063C>G	.	0.023	0.03212	0.71	0.1426	0.5369	0.9389	-2.402	0.0163	0.1467
rs144918804:C:T	154545801	C	T	intronic	Benign	.	c.120+235G>A	.	0.0463	0.04076	1.163	0.1114	0.9348	1.447	1.355	0.1754	0.249253
AMP-PD-males
rs743544:G:A	154536951	G	A	intronic	.	.	c.121-773C>T	.	0.03414	0.02817	1.1	0.2136	0.7238	1.672	0.4471	0.6548	0.535745
rs141936915:C:T	154537602	C	T	intronic	.	.	c.121-1424G>A	.	0.02328	0.03212	0.6736	0.237	0.4234	1.072	-1.667	0.09546	0.214785
rs62617845:C:T	154538524	C	T	intronic	.	.	c.121-2346G>A	.	0.04128	0.04245	0.8897	0.194	0.6082	1.301	-0.6025	0.5468	0.527271
rs185486760:G:C	154539241	G	C	intronic	.	.	c.121-3063C>G	.	0.02297	0.03212	0.6591	0.2391	0.4125	1.053	-1.743	0.08127	0.199481
rs144918804:C:T	154545801	C	T	intronic	Benign	.	c.120+235G>A	.	0.04626	0.04076	1.24	0.1839	0.8649	1.778	1.171	0.2417	0.310757
AMP-PD-females
rs743544:G:A	154536951	G	A	intronic	.	.	c.121-773C>T	.	0.03414	0.02817	1.303	0.1651	0.9425	1.8	1.601	0.1093	0.19674
rs141936915:C:T	154537602	C	T	intronic	.	.	c.121-1424G>A	.	0.02328	0.03212	0.7477	0.1768	0.5288	1.057	-1.644	0.1001	0.2079
rs62617845:C:T	154538524	C	T	intronic	.	.	c.121-2346G>A	.	0.04128	0.04245	1.028	0.1397	0.7821	1.352	0.201	0.8407	0.582023
rs185486760:G:C	154539241	G	C	intronic	.	.	c.121-3063C>G	.	0.02297	0.03212	0.7477	0.1768	0.5288	1.057	-1.644	0.1001	0.2079
rs144918804:C:T	154545801	C	T	intronic	Benign	.	c.120+235G>A	.	0.04626	0.04076	1.119	0.1405	0.8497	1.474	0.8009	0.4232	0.4761
UKBB (with proxies)-all	hg38																	0.0021
chrX:154532293	154532293	A	G	intronic	Benign	.	c.*36C>T	.	0.133	0.1281	1.032	0.01261	1.007	1.058	2.478	0.013	0.1755
chrX:154532439	154532439	G	A	exonic	Benign	synonymous SNV	c.*35A>G	.	0.1136	0.1094	1.033	0.0135	1.006	1.06	2.379	0.017	0.11475
chrX:154536951	154536951	G	A	intronic	.	.	c.*30C>T	.	0.02759	0.02639	1.035	0.0262	0.9833	1.09	1.317	0.1879	0.253665
chrX:154537602	154537602	C	T	intronic	.	.	c.*26G>A	.	0.01852	0.01801	1.017	0.03179	0.9554	1.082	0.5242	0.6002	0.54018
chrX:154538524	154538524	C	T	intronic	.	.	c.*25C>T	.	0.03831	0.03839	0.9967	0.02234	0.954	1.041	-0.1469	0.8832	0.554567
chrX:154538857	154538857	C	G	intronic	Benign	.	c.*8G>C	.	0.08891	0.08809	1.01	0.01506	0.9802	1.04	0.635	0.5254	0.545608
chrX:154539241	154539241	G	C	intronic	.	.	c.*4C>T	.	0.01852	0.018	1.017	0.03179	0.9555	1.082	0.5286	0.5971	0.555921
chrX:154545801	154545801	C	T	intronic	Benign	.	c.*4C>T	.	0.05281	0.05329	0.9942	0.01916	0.9576	1.032	-0.3022	0.7625	0.556419
UKBB (with proxies)-males
chrX:154532293	154532293	A	G	intronic	Benign	.	c.*36C>T	.	0.1373	0.1279	1.044	0.01581	1.013	1.077	2.748	0.005	0.135
chrX:154532439	154532439	G	A	exonic	Benign	synonymous SNV	c.*35A>G	.	0.1151	0.1093	1.033	0.01704	0.9987	1.068	1.885	0.06	0.2025
chrX:154536951	154536951	G	A	intronic	.	.	c.*30C>T	.	0.02656	0.02598	1.015	0.0338	0.9503	1.085	0.4504	0.6524	0.550462
chrX:154537602	154537602	C	T	intronic	.	.	c.*26G>A	.	0.02091	0.01787	1.083	0.03813	1.005	1.167	2.083	0.03	0.135
chrX:154538524	154538524	C	T	intronic	.	.	c.*25C>T	.	0.03813	0.0381	0.9952	0.02836	0.9413	1.052	-0.1712	0.8641	0.583268
chrX:154538857	154538857	C	G	intronic	Benign	.	c.*8G>C	.	0.0897	0.08824	1.012	0.01902	0.9751	1.051	0.6321	0.5273	0.5273
chrX:154539241	154539241	G	C	intronic	.	.	c.*4C>T	.	0.02091	0.01786	1.083	0.03813	1.005	1.167	2.089	0.037	0.142714
chrX:154545801	154545801	C	T	intronic	Benign	.	c.*4C>T	.	0.05234	0.05317	0.9912	0.02438	0.945	1.04	-0.3619	0.7174	0.5697
UKBB (with proxies)-females
chrX:154532293	154532293	G	A	intronic	Benign	.	c.*36C>T	.	0.1294	0.1282	1.011	0.02092	0.9702	1.053	0.5135	0.6076	0.5292
chrX:154532439	154532439	A	G	exonic	Benign	synonymous SNV	c.*35A>G	.	0.1124	0.1094	1.033	0.02227	0.9891	1.079	1.467	0.1423	0.21345
chrX:154536951	154536951	A	G	intronic	.	.	c.*30C>T	.	0.02845	0.02673	1.068	0.0423	0.983	1.16	1.554	0.1202	0.202838
chrX:154537602	154537602	T	C	intronic	.	.	c.*26G>A	.	0.01652	0.01812	0.9043	0.05499	0.8119	1.007	-1.83	0.06732	0.181764
chrX:154538524	154538524	T	C	intronic	.	.	c.*25C>T	.	0.03847	0.03863	0.9988	0.03655	0.9298	1.073	-0.03164	0.9748	0.58488
chrX:154538857	154538857	G	C	intronic	Benign	.	c.*8G>C	.	0.08825	0.08795	1.006	0.02479	0.958	1.056	0.2299	0.8181	0.581282
chrX:154539241	154539241	C	G	intronic	.	.	c.*4C>T	.	0.01652	0.01812	0.9043	0.05499	0.8119	1.007	-1.83	0.06728	0.20184
chrX:154545801	154545801	T	C	intronic	Benign	.	c.*4C>T	.	0.05321	0.0534	0.999	0.03128	0.9396	1.062	-0.03167	0.9747	0.598111
G6PD, Glucose 6-phosphate dehydrogenase; UKBB, UK biobank; AMP-PD, Accelerating Medicines Partnership Parkinson's disease; SNP, single nucleotide polymorphism; OR, odds ratio; SE, standart error, L95, Lower 95% Bound; U95, Upper 95% Bound; STAT, statistic; MAF, minor allele frequency; HG, human genome build; PFDR, false discovery rate adjusted P value

## Sheet: S_table_3_rare
Table S3: G6PD rare variants (MAF<0.01) from McGill, AMP-PD and UKBB cohorts
SNP	Position (hg19)	Major Allele	Minor Allele	Location	Clinical Signficance	Variant Type	Nucleotide change	Protein change	CADD phred	MAF Cases	MAF Controls	N-cases	N-controls
McGill-all												1027	1115
rs1050829:T:C	153763492	T	C	exonic	Pathogenic/Likely_benign	nonsynonymous_SNV	c.A376G	p.N126D	0.037	0.002137	0.003859
rs137852318:C:G	153761811	C	G	exonic	Pathogenic	nonsynonymous_SNV	c.G844C	p.D282H	24.8	0.002135	0.001107
rs145247580:G:C	153762615	G	C	exonic	Uncertain_significance	nonsynonymous_SNV	c.C582G	p.D194E	10.5	0.0007117	0.001655
rs199586268:GGA:G	153760685	GGA	G	intronic	.	.	.	.	.	0	0.0005513
rs199702562:G:A	153761251	G	A	exonic	.	synonymous_SNV	c.C957T	p.T319T	.	0.0007123	0.001657
rs202220378:G:A	153763355	G	A	intronic	.	.	.	.	.	0.001425	0.0005513
rs2230036:C:T	153760953	C	T	exonic	BenignBenign	synonymous_SNV	c.G1116A	p.Q372Q	.	0.0007117	0.001103
rs2230037:G:A	153760654	G	A	exonic	Benign	synonymous_SNV	c.C1311T	p.Y437Y	.	0.1228	0.1084
rs2515904:G:C	153762771	G	C	intronic	Benign	.	.	.	.	0.0007133	0.002759
rs3216174:GA:G	153762744	GA	G	intronic	.	.	.	.	.	0.0007117	0.0005513
rs370403856:C:A	153762740	C	A	intronic	.	.	.	.	.	0	0.0005513
rs5030868:G:A	153762634	G	A	exonic	Pathogenic	nonsynonymous_SNV	c.C563T	p.S188F	24.2	0.0007117	0
rs781975796:C:T	153761319	C	T	exonic	.	nonsynonymous_SNV	c.G889A	p.E297K	14.94	0.0007117	0.0005513
rs782637386:C:T	153761141	C	T	intronic	.	.	.	.	.	0.002183	0.006197
rs782699946:G:A	153761220	G	A	exonic	.	nonsynonymous_SNV	c.C988T	p.R330C	22.8	0.0007184	0
X:153760602:T:G	153760602	T	G	exonic_splicing	.	nonsynonymous_SNV	c.A1363C	p.S455R	24	0.0007252	0
X:153760606:C:T	153760606	C	T	exonic_splicing	.	synonymous_SNV	c.G1359A	p.V453V	.	0	0.0005559
X:153760608:C:T	153760608	C	T	exonic	.	nonsynonymous_SNV	c.G1357A	p.V453M	33	0.0007236	0
X:153760618:C:G	153760618	C	G	exonic	.	nonsynonymous_SNV	c.G1347T	p.Q449H	23.6	0	0.0005559
X:153760621:G:C	153760621	G	C	exonic	.	nonsynonymous_SNV	c.C1344G	p.S448R	24.7	0	0.0005565
X:153760686:G:del	153760686	G	*	intronic	.	.	.	.	.	0	0.0005513
X:153760687:AG:del	153760687	AG	*	intronic	.	.	.	.	.	0	0.0005513
X:153760860:C:A	153760860	C	A	exonic	.	nonsynonymous_SNV	c.G1209T	p.K403N	32	0.0007215	0
X:153761831:T:A	153761831	T	A	exonic	.	nonsynonymous_SNV	c.A824T	p.K275M	26.9	0	0.0005537
X:153762263:A:G	153762263	A	G	exonic	.	nonsynonymous_SNV	c.T757C	p.F253L	25.8	0	0.0005513
X:153762285:A:G	153762285	A	G	exonic	.	synonymous_SNV	c.T735C	p.G245G	.	0	0.0005513
X:153762292:G:C	153762292	G	C	exonic	.	nonsynonymous_SNV	c.C728G	p.T243S	24.3	0	0.0005513
X:153762774:C:A	153762774	C	A	intronic	.	.	.	.	.	0.0007128	0
X:153763472:T:G	153763472	T	G	exonic	.	synonymous_SNV	c.A396C	p.S132S	.	0.0007117	0
X:153763485:A:C	153763485	A	C	exonic	.	nonsynonymous_SNV	c.T383G	p.L128R	22.7	0.0007117	0
X:153763554:T:G	153763554	T	G	exonic	.	nonsynonymous_SNV	c.A314C	p.N105T	12.24	0	0.000554
X:153763570:C:T	153763570	C	T	exonic	.	nonsynonymous_SNV	c.G298A	p.D100N	19.75	0	0.0005546
X:153764187:C:T	153764187	C	T	exonic	.	nonsynonymous_SNV	c.G232A	p.A78T	15.77	0.0007133	0
X:153764200:G:T	153764200	G	T	exonic	.	synonymous_SNV	c.C219A	p.S73S	.	0	0.0005522
X:153764204:C:T	153764204	C	T	exonic	.	nonsynonymous_SNV	c.G215A	p.R72H	29.1	0.0007123	0
X:153764261:C:A	153764261	C	A	intronic_splicing	.	.	c.159-1G>T	.	24.5	0	0.0005552
X:153774350:C:T	153774350	C	T	exonic|intronic	.	synonymous_SNV	c.G21A	p.L7L	.	0.0007117	0
McGill-males												636	517
rs1050828:C:T	153764217	C	T	exonic	Pathogenic	nonsynonymous_SNV	c.G202A	p.V68M	27.2	0.001434	0.001263
rs1050829:T:A	153763492	T	A	exonic	Pathogenic/Likely_benign	nonsynonymous_SNV	c.A376G	p.N126D	0.037	0.000478	0
rs1050829:T:C	153763492	T	C	exonic	Pathogenic/Likely_benign	nonsynonymous_SNV	c.A376G	p.N126D	0.037	0.002868	0.003367
rs137852318:C:G	153761811	C	G	exonic	Pathogenic	nonsynonymous_SNV	c.G844C	p.D282H	24.8	0.00239	0.001691
rs137852322:A:G	153760916	A	G	exonic		nonsynonymous_SNV	c.T1153C	p.C385R	23.6	0.000478	0
rs137852337:C:T	153760649	C	T	exonic	Pathogenic	nonsynonymous_SNV	c.G1316A	p.R439H	35	0	0.0004216
rs145247580:G:C	153762615	G	C	exonic	Uncertain_significance	nonsynonymous_SNV	c.C582G	p.D194E	10.5	0.000478	0.002525
rs199586268:GGA:G	153760685	GGA	G	intronic	.	.	.	.	.	0	0.0008418
rs199702562:G:A	153761251	G	A	exonic	.	synonymous_SNV	c.C957T	p.T319T	.	0.0009569	0.001688
rs202220378:G:A	153763355	G	A	intronic	.	.	.	.	.	0.001435	0.0004209
rs2230036:C:T	153760953	C	T	exonic	BenignBenign	synonymous_SNV	c.G1116A	p.Q372Q	.	0.000956	0.0008418
rs2515904:G:C	153760654	G	A	exonic	Benign	synonymous_SNV	c.C1311T	p.Y437Y	.	0.001914	0.00253
rs3216174:GA:G	153762771	G	C	intronic	Benign	.	.	.	.	0.001912	0.0004209
rs370403856:C:A	153762744	GA	G	intronic	.	.	.	.	.	0	0.0008418
rs373126405:C:T	153762740	C	A	intronic	.	.	.	.	.	0.0004845	0
rs5030868:G:A	153774373	C	T	exonic_splicing|intronic|UTR5_splicing|UTR5	.	nonsynonymous_SNV	c.G88A	p.V30I	0.949	0.000478	0.0004209
rs76368830:G:A	153762634	G	A	exonic	Pathogenic	nonsynonymous_SNV	c.C563T	p.S188F	24.2	0.0004785	0
rs781975796:C:T	153761182	G	A	exonic	.	synonymous_SNV	c.C1026T	p.L342L	.	0.000478	0.0004209
rs782003279:C:T	153761319	C	T	exonic	.	nonsynonymous_SNV	c.G889A	p.E297K	14.94	0	0.0004212
rs782205301:C:T	153762290	C	T	exonic	.	nonsynonymous_SNV	c.G730A	p.E244K	23	0.0004798	0
rs782308266:C:T	153763574	C	T	exonic	.	synonymous_SNV	c.G294A	p.L98L	.	0.0004826	0
rs782637386:C:T	153764177	C	T	exonic	.	nonsynonymous_SNV	c.G242A	p.R81H	24	0.002924	0.006432
rs782699946:G:A	153761141	C	T	intronic	.	.	.	.	.	0.0004836	0
X:153760587:C:T	153760587	C	T	intronic	.	.	.	.	.	0.0004892	0
X:153760589:G:T	153760589	G	T	intronic	.	.	.	.	.	0.0004907	0
X:153760602:T:G	153760602	T	G	exonic_splicing	.	nonsynonymous_SNV	c.A1363C	p.S455R	24	0.0004892	0
X:153760605:G:C	153760605	G	C	exonic_splicing	.	nonsynonymous_SNV	c.C1360G	p.R454G	29.6	0	0.0004284
X:153760606:C:T	153760606	C	T	exonic_splicing	.	synonymous_SNV	c.G1359A	p.V453V	.	0.0004897	0
X:153760608:C:T	153760608	C	T	exonic	.	nonsynonymous_SNV	c.G1357A	p.V453M	33	0	0.0004284
X:153760614:G:A	153760614	G	A	exonic	.	nonsynonymous_SNV	c.C1351T	p.H451Y	25.6	0	0.0004284
X:153760618:C:A	153760618	C	A	exonic	.	nonsynonymous_SNV	c.G1347T	p.Q449H	23.6	0	0.0004284
X:153760618:C:G	153760618	C	G	exonic	.	nonsynonymous_SNV	c.G1347T	p.Q449H	23.6	0	0.0004288
X:153760621:G:C	153760621	G	C	exonic	.	nonsynonymous_SNV	c.C1344G	p.S448R	24.7	0.000478	0
X:153760677:T:A	153760677	T	A	exonic_splicing	.	nonsynonymous_SNV	c.A1288T	p.N430Y	25.3	0	0.0008418
X:153760686:G:del	153760686	G	*	intronic	.	.	.	.	.	0	0.0008418
X:153760687:AG:del	153760687	AG	*	intronic	.	.	.	.	.	0.0004789	0
X:153760723:G:A	153760723	G	A	intronic	.	.	.	.	.	0	0.0004307
X:153760763:C:A	153760763	C	A	intronic	.	.	.	.	.	0.0004965	0
X:153760769:C:CGCATAT	153760769	C	CGCATAT	intronic	.	.	.	.	.	0.0004965	0
X:153760777:G:A	153760777	G	A	intronic_splicing	.	.	c.1287+5C>T	.	.	0.000496	0
X:153760786:T:A	153760786	T	A	exonic_splicing	.	nonsynonymous_SNV	c.A1283T	p.Y428F	24.4	0.0004803	0
X:153760822:T:C	153760822	T	C	exonic	.	nonsynonymous_SNV	c.A1247G	p.E416G	24.4	0.0004883	0
X:153760860:C:A	153760860	C	A	exonic	.	nonsynonymous_SNV	c.G1209T	p.K403N	32	0	0.0004209
X:153760954:T:A	153760954	T	A	exonic	.	nonsynonymous_SNV	c.A1115T	p.Q372L	25.8	0	0.0004216
X:153761009:A:G	153761009	A	G	exonic	.	nonsynonymous_SNV	c.T1060C	p.F354L	24.6	0	0.0004216
X:153761017:C:A	153761017	C	A	exonic_splicing	.	nonsynonymous_SNV	c.G1052T	p.G351V	26.2	0.0004785	0
X:153761179:A:G	153761179	A	G	exonic	.	synonymous_SNV	c.T1029C	p.Y343Y	.	0	0.0004212
X:153761193:C:A	153761193	C	A	exonic	.	nonsynonymous_SNV	c.G1015T	p.A339S	21	0.0004785	0
X:153761195:G:A	153761195	G	A	exonic	.	nonsynonymous_SNV	c.C1013T	p.A338V	25	0.0004789	0
X:153761197:A:G	153761197	A	G	exonic	.	synonymous_SNV	c.T1011C	p.F337F	.	0.0004789	0
X:153761250:T:C	153761250	T	C	exonic	.	nonsynonymous_SNV	c.A958G	p.K320E	13.25	0	0.0008432
X:153762227:C:A	153762227	C	A	intronic	.	.	.	.	.	0	0.0004209
X:153762236:G:T	153762236	G	T	intronic	.	.	.	.	.	0	0.0004209
X:153762263:A:G	153762263	A	G	exonic	.	nonsynonymous_SNV	c.T757C	p.F253L	25.8	0	0.0004209
X:153762285:A:G	153762285	A	G	exonic	.	synonymous_SNV	c.T735C	p.G245G	.	0	0.0004209
X:153762292:G:C	153762292	G	C	exonic	.	nonsynonymous_SNV	c.C728G	p.T243S	24.3	0	0.0008418
X:153762774:C:A	153762774	C	A	intronic	.	.	.	.	.	0.0004785	0
X:153763460:G:A	153763460	G	A	exonic	.	synonymous_SNV	c.C408T	p.R136R	.	0	0.0004209
X:153763472:T:G	153763472	T	G	exonic	.	synonymous_SNV	c.A396C	p.S132S	.	0.000478	0
X:153763485:A:C	153763485	A	C	exonic	.	nonsynonymous_SNV	c.T383G	p.L128R	22.7	0.000956	0
X:153763539:C:A	153763539	C	A	exonic	.	nonsynonymous_SNV	c.G329T	p.G110V	26.4	0	0.0008467
X:153763544:C:T	153763544	C	T	exonic	.	synonymous_SNV	c.G324A	p.V108V	.	0.0004803	0
X:153763554:T:G	153763554	T	G	exonic	.	nonsynonymous_SNV	c.A314C	p.N105T	12.24	0	0.0004234
X:153763561:C:T	153763561	C	T	exonic	.	nonsynonymous_SNV	c.G307A	p.A103T	11.53	0.0004798	0
X:153763570:C:T	153763570	C	T	exonic	.	nonsynonymous_SNV	c.G298A	p.D100N	19.75	0	0.0008475
X:153764165:T:C	153764165	T	C	exonic	.	nonsynonymous_SNV	c.A254G	p.E85G	12.95	0	0.0004252
X:153764173:T:C	153764173	T	C	exonic	.	synonymous_SNV	c.A246G	p.K82K	.	0	0.0004248
X:153764186:G:A	153764186	G	A	exonic	.	nonsynonymous_SNV	c.C233T	p.A78V	7.881	0	0.0004248
X:153764187:C:T	153764187	C	T	exonic	.	nonsynonymous_SNV	c.G232A	p.A78T	15.77	0.0004826	0
X:153764191:T:C	153764191	T	C	exonic	.	synonymous_SNV	c.A228G	p.T76T	.	0.0004822	0
X:153764193:T:C	153764193	T	C	exonic	.	nonsynonymous_SNV	c.A226G	p.T76A	11.7	0.0004822	0
X:153764194:G:C	153764194	G	C	exonic	.	synonymous_SNV	c.C225G	p.L75L	.	0	0.0004244
X:153764200:G:T	153764200	G	T	exonic	.	synonymous_SNV	c.C219A	p.S73S	.	0	0.0004252
X:153764201:G:T	153764201	G	T	exonic	.	nonsynonymous_SNV	c.C218A	p.S73Y	24.6	0.0004822	0
X:153764204:C:T	153764204	C	T	exonic	.	nonsynonymous_SNV	c.G215A	p.R72H	29.1	0.0004822	0
X:153764218:G:A	153764218	G	A	exonic	.	synonymous_SNV	c.C201T	p.I67I	.	0	0.0004209
X:153764231:T:A	153764231	T	A	exonic	.	nonsynonymous_SNV	c.A188T	p.E63V	13.06	0.0004836	0
X:153764261:C:A	153764261	C	A	intronic_splicing	.	.	c.159-1G>T	.	24.5	0	0.0004244
X:153764302:G:T	153764302	G	T	intronic	.	.	.	.	.	0.0004826	0
X:153774317:TTCCCGCAGGA:T	153774317	TTCCCGCAGGA	T	exonic|intronic	.	frameshift_deletion	c.44_53del	p.I15fs	.	0	0.0004219
X:153774318:TC:del	153774318	TC	*	exonic|intronic	.	frameshift_deletion	c.52_53del	p.E18fs	.	0	0.0004216
X:153774319:C:del	153774319	C	*	exonic|intronic	.	frameshift_deletion	c.52delG	p.E18fs	.	0	0.0004216
X:153774320:C:del	153774320	C	*	exonic|intronic	.	frameshift_deletion	c.51delG	p.R17fs	.	0	0.0004216
X:153774321:C:del	153774321	C	*	exonic|intronic	.	frameshift_deletion	c.50delG	p.R17fs	.	0	0.0004216
X:153774322:G:del	153774322	G	*	exonic|intronic	.	frameshift_deletion	c.49delC	p.R17fs	.	0	0.0004216
X:153774323:C:del	153774323	C	*	exonic|intronic	.	frameshift_deletion	c.48delG	p.L16fs	.	0	0.0004216
X:153774324:A:del	153774324	A	*	exonic|intronic	.	frameshift_deletion	c.47delT	p.L16fs	.	0	0.0004216
X:153774325:G:del	153774325	G	*	exonic|intronic	.	frameshift_deletion	c.46delC	p.L16fs	.	0	0.0004216
X:153774326:G:del	153774326	G	*	exonic|intronic	.	frameshift_deletion	c.45delC	p.I15fs	.	0	0.0004216
X:153774335:C:A	153774335	C	A	exonic|intronic	.	synonymous_SNV	c.G36T	p.V12V	.	0.000478	0
X:153774350:C:T	153774350	C	T	exonic|intronic	.	synonymous_SNV	c.G21A	p.L7L	.	0.0004785	0
X:153774355:C:A	153774355	C	A	exonic|intronic	.	nonsynonymous_SNV	c.G16T	p.A6S	11.72	0.0004822	0
X:153774360:T:C	153774360	T	C	exonic|intronic	.	nonsynonymous_SNV	c.A11G	p.Q4R	7.029	0	0.000423
X:153774375:C:T	153774375	C	T	exonic_splicing|intronic|UTR5_splicing|UTR5	.	nonsynonymous_SNV	c.G86A	p.S29N	0.002	0	0.0004237
X:153774378:T:C	153774378	T	C	exonic_splicing|intronic|UTR5_splicing|UTR5	.	nonsynonymous_SNV	c.A83G	p.D28G	4.033	0.000484	0
McGill-females												391	598
rs1050828:C:T	153764217	C	T	exonic	Pathogenic	nonsynonymous_SNV	c.G202A	p.V68M	27.2	0.001434	0.001263
rs1050829:T:A	153763492	T	A	exonic	Pathogenic/Likely_benign	nonsynonymous_SNV	c.A376G	p.N126D	0.037	0.000478	0
rs1050829:T:C	153763492	T	C	exonic	Pathogenic/Likely_benign	nonsynonymous_SNV	c.A376G	p.N126D	0.037	0.002868	0.003367
rs137852318:C:G	153761811	C	G	exonic	Pathogenic	nonsynonymous_SNV	c.G844C	p.D282H	24.8	0.00239	0.001691
rs137852322:A:G	153760916	A	G	exonic		nonsynonymous_SNV	c.T1153C	p.C385R	23.6	0.000478	0
rs137852337:C:T	153760649	C	T	exonic	Pathogenic	nonsynonymous_SNV	c.G1316A	p.R439H	35	0	0.0004216
rs145247580:G:C	153762615	G	C	exonic	Uncertain_significance	nonsynonymous_SNV	c.C582G	p.D194E	10.5	0.000478	0.002525
rs199586268:GGA:G	153760685	GGA	G	intronic	.	.	.	.	.	0	0.0008418
rs199702562:G:A	153761251	G	A	exonic	.	synonymous_SNV	c.C957T	p.T319T	.	0.0009569	0.001688
rs202220378:G:A	153763355	G	A	intronic	.	.	.	.	.	0.001435	0.0004209
rs2230036:C:T	153760953	C	T	exonic	Benign	synonymous_SNV	c.G1116A	p.Q372Q	.	0.000956	0.0008418
rs2515904:G:C	153760654	G	A	exonic	Benign	synonymous_SNV	c.C1311T	p.Y437Y	.	0.001914	0.00253
rs3216174:GA:G	153762771	G	C	intronic	Benign	.	.	.	.	0.001912	0.0004209
rs370403856:C:A	153762744	GA	G	intronic	.	.	.	.	.	0	0.0008418
rs373126405:C:T	153762740	C	A	intronic	.	.	.	.	.	0.0004845	0
rs5030868:G:A	153774373	C	T	exonic_splicing|intronic|UTR5_splicing|UTR5	.	nonsynonymous_SNV	c.G88A	p.V30I	0.949	0.000478	0.0004209
rs76368830:G:A	153762634	G	A	exonic	Pathogenic	nonsynonymous_SNV	c.C563T	p.S188F	24.2	0.0004785	0
rs781975796:C:T	153761182	G	A	exonic	.	synonymous_SNV	c.C1026T	p.L342L	.	0.000478	0.0004209
rs782003279:C:T	153761319	C	T	exonic	.	nonsynonymous_SNV	c.G889A	p.E297K	14.94	0	0.0004212
rs782205301:C:T	153762290	C	T	exonic	.	nonsynonymous_SNV	c.G730A	p.E244K	23	0.0004798	0
rs782308266:C:T	153763574	C	T	exonic	.	synonymous_SNV	c.G294A	p.L98L	.	0.0004826	0
rs782637386:C:T	153764177	C	T	exonic	.	nonsynonymous_SNV	c.G242A	p.R81H	24	0.002924	0.006432
rs782699946:G:A	153761141	C	T	intronic	.	.	.	.	.	0.0004836	0
X:153761220:G:A	153761220	G	A	exonic	.	nonsynonymous_SNV	c.C988T	p.R330C	22.8	0.0004902	0
X:153760589:G:T	153760589	G	T	intronic	.	.	.	.	.	0.0004907	0
X:153760602:T:G	153760602	T	G	exonic_splicing	.	nonsynonymous_SNV	c.A1363C	p.S455R	24	0.0004892	0
X:153760605:G:C	153760605	G	C	exonic_splicing	.	nonsynonymous_SNV	c.C1360G	p.R454G	29.6	0	0.0004284
X:153760606:C:T	153760606	C	T	exonic_splicing	.	synonymous_SNV	c.G1359A	p.V453V	.	0.0004897	0
X:153760608:C:T	153760608	C	T	exonic	.	nonsynonymous_SNV	c.G1357A	p.V453M	33	0	0.0004284
X:153760614:G:A	153760614	G	A	exonic	.	nonsynonymous_SNV	c.C1351T	p.H451Y	25.6	0	0.0004284
X:153760618:C:A	153760618	C	A	exonic	.	nonsynonymous_SNV	c.G1347T	p.Q449H	23.6	0	0.0004284
X:153760618:C:G	153760618	C	G	exonic	.	nonsynonymous_SNV	c.G1347T	p.Q449H	23.6	0	0.0004288
X:153760621:G:C	153760621	G	C	exonic	.	nonsynonymous_SNV	c.C1344G	p.S448R	24.7	0.000478	0
X:153760677:T:A	153760677	T	A	exonic_splicing	.	nonsynonymous_SNV	c.A1288T	p.N430Y	25.3	0	0.0008418
X:153760686:G:del	153760686	G	*	intronic	.	.	.	.	.	0	0.0008418
X:153760687:AG:del	153760687	AG	*	intronic	.	.	.	.	.	0.0004789	0
X:153760723:G:A	153760723	G	A	intronic	.	.	.	.	.	0	0.0004307
X:153760763:C:A	153760763	C	A	intronic	.	.	.	.	.	0.0004965	0
X:153760769:C:CGCATAT	153760769	C	CGCATAT	intronic	.	.	.	.	.	0.0004965	0
X:153760777:G:A	153760777	G	A	intronic_splicing	.	.	c.1287+5C>T	.	.	0.000496	0
X:153760786:T:A	153760786	T	A	exonic_splicing	.	nonsynonymous_SNV	c.A1283T	p.Y428F	24.4	0.0004803	0
X:153760822:T:C	153760822	T	C	exonic	.	nonsynonymous_SNV	c.A1247G	p.E416G	24.4	0.0004883	0
X:153760860:C:A	153760860	C	A	exonic	.	nonsynonymous_SNV	c.G1209T	p.K403N	32	0	0.0004209
X:153760954:T:A	153760954	T	A	exonic	.	nonsynonymous_SNV	c.A1115T	p.Q372L	25.8	0	0.0004216
X:153761009:A:G	153761009	A	G	exonic	.	nonsynonymous_SNV	c.T1060C	p.F354L	24.6	0	0.0004216
X:153761017:C:A	153761017	C	A	exonic_splicing	.	nonsynonymous_SNV	c.G1052T	p.G351V	26.2	0.0004785	0
X:153761179:A:G	153761179	A	G	exonic	.	synonymous_SNV	c.T1029C	p.Y343Y	.	0	0.0004212
X:153761193:C:A	153761193	C	A	exonic	.	nonsynonymous_SNV	c.G1015T	p.A339S	21	0.0004785	0
X:153761195:G:A	153761195	G	A	exonic	.	nonsynonymous_SNV	c.C1013T	p.A338V	25	0.0004789	0
X:153761197:A:G	153761197	A	G	exonic	.	synonymous_SNV	c.T1011C	p.F337F	.	0.0004789	0
X:153761250:T:C	153761250	T	C	exonic	.	nonsynonymous_SNV	c.A958G	p.K320E	13.25	0	0.0008432
X:153761831:T:A	153761831	T	A	exonic	.	nonsynonymous_SNV	c.A824T	p.K275M	26.9	0	0.0004227
X:153762227:C:A	153762227	C	A	intronic	.	.	.	.	.	0	0.0004209
X:153762236:G:T	153762236	G	T	intronic	.	.	.	.	.	0	0.0004209
X:153762263:A:G	153762263	A	G	exonic	.	nonsynonymous_SNV	c.T757C	p.F253L	25.8	0	0.0004209
X:153762285:A:G	153762285	A	G	exonic	.	synonymous_SNV	c.T735C	p.G245G	.	0	0.0004209
X:153762292:G:C	153762292	G	C	exonic	.	nonsynonymous_SNV	c.C728G	p.T243S	24.3	0	0.0008418
X:153762774:C:A	153762774	C	A	intronic	.	.	.	.	.	0.0004785	0
X:153763460:G:A	153763460	G	A	exonic	.	synonymous_SNV	c.C408T	p.R136R	.	0	0.0004209
X:153763472:T:G	153763472	T	G	exonic	.	synonymous_SNV	c.A396C	p.S132S	.	0.000478	0
X:153763485:A:C	153763485	A	C	exonic	.	nonsynonymous_SNV	c.T383G	p.L128R	22.7	0.000956	0
X:153763539:C:A	153763539	C	A	exonic	.	nonsynonymous_SNV	c.G329T	p.G110V	26.4	0	0.0008467
X:153763544:C:T	153763544	C	T	exonic	.	synonymous_SNV	c.G324A	p.V108V	.	0.0004803	0
X:153763554:T:G	153763554	T	G	exonic	.	nonsynonymous_SNV	c.A314C	p.N105T	12.24	0	0.0004234
X:153763561:C:T	153763561	C	T	exonic	.	nonsynonymous_SNV	c.G307A	p.A103T	11.53	0.0004798	0
X:153763570:C:T	153763570	C	T	exonic	.	nonsynonymous_SNV	c.G298A	p.D100N	19.75	0	0.0008475
X:153764165:T:C	153764165	T	C	exonic	.	nonsynonymous_SNV	c.A254G	p.E85G	12.95	0	0.0004252
X:153764173:T:C	153764173	T	C	exonic	.	synonymous_SNV	c.A246G	p.K82K	.	0	0.0004248
X:153764186:G:A	153764186	G	A	exonic	.	nonsynonymous_SNV	c.C233T	p.A78V	7.881	0	0.0004248
X:153764187:C:T	153764187	C	T	exonic	.	nonsynonymous_SNV	c.G232A	p.A78T	15.77	0.0004826	0
X:153764191:T:C	153764191	T	C	exonic	.	synonymous_SNV	c.A228G	p.T76T	.	0.0004822	0
X:153764193:T:C	153764193	T	C	exonic	.	nonsynonymous_SNV	c.A226G	p.T76A	11.7	0.0004822	0
X:153764194:G:C	153764194	G	C	exonic	.	synonymous_SNV	c.C225G	p.L75L	.	0	0.0004244
X:153764200:G:T	153764200	G	T	exonic	.	synonymous_SNV	c.C219A	p.S73S	.	0	0.0004252
X:153764201:G:T	153764201	G	T	exonic	.	nonsynonymous_SNV	c.C218A	p.S73Y	24.6	0.0004822	0
X:153764204:C:T	153764204	C	T	exonic	.	nonsynonymous_SNV	c.G215A	p.R72H	29.1	0.0004822	0
X:153764218:G:A	153764218	G	A	exonic	.	synonymous_SNV	c.C201T	p.I67I	.	0	0.0004209
X:153764231:T:A	153764231	T	A	exonic	.	nonsynonymous_SNV	c.A188T	p.E63V	13.06	0.0004836	0
X:153764261:C:A	153764261	C	A	intronic_splicing	.	.	c.159-1G>T	.	24.5	0	0.0004244
X:153764302:G:T	153764302	G	T	intronic	.	.	.	.	.	0.0004826	0
X:153774317:TTCCCGCAGGA:T	153774317	TTCCCGCAGGA	T	exonic|intronic	.	frameshift_deletion	c.44_53del	p.I15fs	.	0	0.0004219
X:153774318:TC:del	153774318	TC	*	exonic|intronic	.	frameshift_deletion	c.52_53del	p.E18fs	.	0	0.0004216
X:153774319:C:del	153774319	C	*	exonic|intronic	.	frameshift_deletion	c.52delG	p.E18fs	.	0	0.0004216
X:153774320:C:del	153774320	C	*	exonic|intronic	.	frameshift_deletion	c.51delG	p.R17fs	.	0	0.0004216
X:153774321:C:del	153774321	C	*	exonic|intronic	.	frameshift_deletion	c.50delG	p.R17fs	.	0	0.0004216
X:153774322:G:del	153774322	G	*	exonic|intronic	.	frameshift_deletion	c.49delC	p.R17fs	.	0	0.0004216
X:153774323:C:del	153774323	C	*	exonic|intronic	.	frameshift_deletion	c.48delG	p.L16fs	.	0	0.0004216
X:153774324:A:del	153774324	A	*	exonic|intronic	.	frameshift_deletion	c.47delT	p.L16fs	.	0	0.0004216
X:153774325:G:del	153774325	G	*	exonic|intronic	.	frameshift_deletion	c.46delC	p.L16fs	.	0	0.0004216
X:153774326:G:del	153774326	G	*	exonic|intronic	.	frameshift_deletion	c.45delC	p.I15fs	.	0	0.0004216
X:153774335:C:A	153774335	C	A	exonic|intronic	.	synonymous_SNV	c.G36T	p.V12V	.	0.000478	0
X:153774350:C:T	153774350	C	T	exonic|intronic	.	synonymous_SNV	c.G21A	p.L7L	.	0.0004785	0
X:153774355:C:A	153774355	C	A	exonic|intronic	.	nonsynonymous_SNV	c.G16T	p.A6S	11.72	0.0004822	0
X:153774360:T:C	153774360	T	C	exonic|intronic	.	nonsynonymous_SNV	c.A11G	p.Q4R	7.029	0	0.000423
X:153774375:C:T	153774375	C	T	exonic_splicing|intronic|UTR5_splicing|UTR5	.	nonsynonymous_SNV	c.G86A	p.S29N	0.002	0	0.0004237
X:153774378:T:C	153774378	T	C	exonic_splicing|intronic|UTR5_splicing|UTR5	.	nonsynonymous_SNV	c.A83G	p.D28G	4.033	0.000484	0
Columbia-all	hg19											1070	492
rs1050828:C:T	153764217	C	T	exonic	Pathogenic	nonsynonymous_SNV	c.G202A	p.V68M	27.2	0.003455	0.002466
rs1050829:T:C	153763492	T	C	exonic	Pathogenic/Likely_benign	nonsynonymous_SNV	c.A376G	p.N126D	0.037	0.007639	0.003704
rs137852327:C:T	153761337	C	T	exonic	Pathogenic	nonsynonymous_SNV	c.G871A	p.V291M	27.7	0	0.001229
rs144341068:G:A	153762282	G	A	exonic	.	synonymous_SNV	c.C738T	p.R246R	.	0.0006906	0
rs145247580:G:C	153762615	G	C	exonic	Uncertain_significance	nonsynonymous_SNV	c.C582G	p.D194E	10.5	0.0006897	0.00246
rs199586268:GGA:G	153760685	GGA	G	intronic	.	.	.	.	.	0	0.001229
rs200833520:G:A	153762725	G	A	intronic	Uncertain_significance	.	.	.	.	0.0006897	0
rs201794043:T:G	153760829	T	G	exonic	.	nonsynonymous_SNV	c.A1240C	p.N414H	15.35	0.002113	0.001238
rs2230036:C:T	153760953	C	T	exonic	Benign	synonymous_SNV	c.G1116A	p.Q372Q	.	0.002075	0.001229
rs2515904:G:C	153762771	G	C	intronic	Benign	.	.	.	.	0.00346	0.00369
rs3216174:GA:G	153762744	GA	G	intronic	.	.	.	.	.	0.0006897	0.002457
rs369904290:T:G	153774244	T	G	intronic	Uncertain_significance	.	.	.	.	0.0006897	0
rs5030868:G:A	153762634	G	A	exonic	Pathogenic	nonsynonymous_SNV	c.C563T	p.S188F	24.2	0.002069	0.003686
rs781793142:A:T	153760691	A	T	intronic	.	.	.	.	.	0	0.001229
X:153760686:G:del	153760686	G	*	intronic	.	.	.	.	.	0	0.001229
X:153760687:AG:del	153760687	AG	*	intronic	.	.	.	.	.	0	0.001229
X:153760708:A:G	153760708	A	G	intronic	.	.	.	.	.	0	0.001229
X:153761014:A:G	153761014	A	G	exonic_splicing	.	nonsynonymous_SNV	c.T1055C	p.V352A	23.4	0.0006906	0
X:153761026:C:T	153761026	C	T	intronic	.	.	.	.	.	0	0.00123
X:153761050:C:T	153761050	C	T	intronic	.	.	.	.	.	0.0006897	0
X:153761178:C:G	153761178	C	G	exonic	.	nonsynonymous_SNV	c.G1030C	p.V344L	25	0	0.001229
X:153761188:G:A	153761188	G	A	exonic	.	synonymous_SNV	c.C1020T	p.V340V	.	0.0006897	0
X:153761251:G:T	153761251	G	T	exonic	.	synonymous_SNV	c.C957A	p.T319T	.	0.0006901	0
X:153763380:T:C	153763380	T	C	intronic_splicing	.	.	c.485+3A>G	.	.	0.0006897	0
X:153764170:C:A	153764170	C	A	exonic	.	nonsynonymous_SNV	c.G249T	p.Q83H	15.25	0	0.001239
X:153764200:G:T	153764200	G	T	exonic	.	synonymous_SNV	c.C219A	p.S73S	.	0.0006916	0
X:153764266:G:A	153764266	G	A	intronic_splicing	.	.	c.159-6C>T	.	.	0.0006911	0
Columbia-males												691	172
rs1050828:C:T	153764217	C	T	exonic	Pathogenic	nonsynonymous_SNV	c.G202A	p.V68M	27.2	0.003448	0.002466
rs1050829:T:C	153763492	T	C	exonic	Pathogenic/Likely_benign	nonsynonymous_SNV	c.A376G	p.N126D	0.037	0.007623	0.003704
rs137852327:C:T	153761337	C	T	exonic	Pathogenic	nonsynonymous_SNV	c.G871A	p.V291M	27.7	0	0.001229
rs144341068:G:A	153762282	G	A	exonic	.	synonymous_SNV	c.C738T	p.R246R	.	0.0006892	0
rs145247580:G:C	153762615	G	C	exonic	Uncertain_significance	nonsynonymous_SNV	c.C582G	p.D194E	10.5	0.0006882	0.00246
rs199586268:GGA:G	153760685	GGA	G	intronic	.	.	.	.	.	0	0.001229
rs200833520:G:A	153762725	G	A	intronic	Uncertain_significance	.	.	.	.	0.0006892	0
rs201794043:T:G	153760829	T	G	exonic	.	nonsynonymous_SNV	c.A1240C	p.N414H	15.35	0.002108	0.001238
rs2230036:C:T	153760953	C	T	exonic	Benign	synonymous_SNV	c.G1116A	p.Q372Q	.	0.00207	0.001229
rs2515904:G:C	153762771	G	C	intronic	Benign	.	.	.	.	0.003458	0.00369
rs3216174:GA:G	153762744	GA	G	intronic	.	.	.	.	.	0.0006882	0.002457
rs369904290:T:G	153774244	T	G	intronic	Uncertain_significance	.	.	.	.	0.0006882	0
rs5030868:G:A	153762634	G	A	exonic	Pathogenic	nonsynonymous_SNV	c.C563T	p.S188F	24.2	0.002065	0.003686
rs781793142:A:T	153760691	A	T	intronic	.	.	.	.	.	0	0.001229
X:153760686:G:del	153760686	G	*	intronic	.	.	.	.	.	0	0.001229
X:153760687:AG:del	153760687	AG	*	intronic	.	.	.	.	.	0	0.001229
X:153760708:A:G	153760708	A	G	intronic	.	.	.	.	.	0	0.001229
X:153761014:A:G	153761014	A	G	exonic_splicing	.	nonsynonymous_SNV				0.0006892	0
X:153761026:C:T	153761026	C	T	intronic	.	.				0	0.00123
X:153761050:C:T	153761050	C	T	intronic	.	.				0.0006882	0
X:153761178:C:G	153761178	C	G	exonic	.	nonsynonymous_SNV				0	0.001229
X:153761188:G:A	153761188	G	A	exonic	.	synonymous_SNV	c.C1020T	p.V340V	.	0.0006882	0
X:153761251:G:T	153761251	G	T	exonic	.	synonymous_SNV	c.C957A	p.T319T	.	0.0006887	0
X:153763380:T:C	153763380	T	C	intronic_splicing	.	.	c.485+3A>G	.	.	0.0006882	0
X:153764170:C:A	153764170	C	A	exonic	.	nonsynonymous_SNV				0	0.001239
X:153764200:G:T	153764200	G	T	exonic	.	synonymous_SNV	c.C219A	p.S73S	.	0.0006906	0
X:153764266:G:A	153764266	G	A	intronic_splicing	.	.	c.159-6C>T	.	.	0.0006897	0
Columbia-females												379	320
rs1050828:C:T	153764217	C	T	exonic	Pathogenic	nonsynonymous_SNV	c.G202A	p.V68M	27.2	0.003448	0.002466
rs1050829:T:C	153763492	T	C	exonic	Pathogenic/Likely_benign	nonsynonymous_SNV	c.A376G	p.N126D	0.037	0.007623	0.003704
rs137852327:C:T	153761337	C	T	exonic	Pathogenic	nonsynonymous_SNV	c.G871A	p.V291M	27.7	0	0.001229
rs144341068:G:A	153762282	G	A	exonic	.	synonymous_SNV	c.C738T	p.R246R	.	0.0006892	0
rs145247580:G:C	153762615	G	C	exonic	Uncertain_significance	nonsynonymous_SNV	c.C582G	p.D194E	10.5	0.0006882	0.00246
rs199586268:GGA:G	153760685	GGA	G	intronic	.	.	.	.	.	0	0.001229
rs200833520:G:A	153762725	G	A	intronic	Uncertain_significance	.	.	.	.	0.0006892	0
rs201794043:T:G	153760829	T	G	exonic	.	nonsynonymous_SNV	c.A1240C	p.N414H	15.35	0.002108	0.001238
rs2230036:C:T	153760953	C	T	exonic	Benign	synonymous_SNV	c.G1116A	p.Q372Q	.	0.00207	0.001229
rs2515904:G:C	153762771	G	C	intronic	Benign	.	.	.	.	0.003458	0.00369
rs3216174:GA:G	153762744	GA	G	intronic	.	.	.	.	.	0.0006882	0.002457
rs369904290:T:G	153774244	T	G	intronic	Uncertain_significance	.	.	.	.	0.0006882	0
rs5030868:G:A	153762634	G	A	exonic	Pathogenic	nonsynonymous_SNV	c.C563T	p.S188F	24.2	0.002065	0.003686
rs781793142:A:T	153760691	A	T	intronic	.	.	.	.	.	0	0.001229
X:153760686:G:del	153760686	G	*	intronic	.	.	.	.	.	0	0.001229
X:153760687:AG:del	153760687	AG	*	intronic	.	.	.	.	.	0	0.001229
X:153760708:A:G	153760708	A	G	intronic	.	.	.	.	.	0	0.001229
X:153761014:A:G	153761014	A	G	exonic_splicing	.	nonsynonymous_SNV	c.T1055C	p.V352A	23.4	0.0006892	0
X:153761026:C:T	153761026	C	T	intronic	.	.	.	.	.	0	0.00123
X:153761050:C:T	153761050	C	T	intronic	.	.	.	.	.	0.0006882	0
X:153761178:C:G	153761178	C	G	exonic	.	nonsynonymous_SNV	c.G1030C	p.V344L	25	0	0.001229
X:153761188:G:A	153761188	G	A	exonic	.	synonymous_SNV	c.C1020T	p.V340V	.	0.0006882	0
X:153761251:G:T	153761251	G	T	exonic	.	synonymous_SNV	c.C957A	p.T319T	.	0.0006887	0
X:153763380:T:C	153763380	T	C	intronic_splicing	.	.	c.485+3A>G	.	.	0.0006882	0
X:153764170:C:A	153764170	C	A	exonic	.	nonsynonymous_SNV	c.G249T	p.Q83H	15.25	0	0.001239
X:153764200:G:T	153764200	G	T	exonic	.	synonymous_SNV	c.C219A	p.S73S	.	0.0006906	0
X:153764266:G:A	153764266	G	A	intronic_splicing	.	.	c.159-6C>T	.	.	0.0006897	0
Pavlov and Human Brain Institute-all	hg19											469	332
rs137852318:C:G	153761811	C	G	exonic	Pathogenic	nonsynonymous_SNV	c.G844C	p.D282H	.	0	0.003711
rs145247580:G:C	153762615	G	C	exonic	Uncertain_significance	nonsynonymous_SNV	c.C582G	p.D194E	.	0.001357	0.001845
rs181277621:C:T	153763557	C	T	exonic	.	nonsynonymous_SNV	c.310delC	p.R104fs	.	0	0.00369
rs200833520:G:A	153762725	G	A	intronic	Uncertain_significance	.	.	.	.	0	0.002
rs3216174:GA:G	153762744	GA	G	intronic	.	.	.	.	.	0.001357	0.00369
rs5030868:G:A	153762634	G	A	exonic	Pathogenic	nonsynonymous_SNV	c.C563T	p.S188F	.	0.001357	0.005535
rs782459726:T:C	153760697	T	C	intronic	.	.	.	.	.	0.001357	0
rs782668959:T:C	153763554	T	C	exonic	.	nonsynonymous_SNV	c.A314G	p.N105S	.	0.001357	0
X:153760456:C:A	153760456	C	A	exonic	.	synonymous_SNV	c.G1404T	p.L468L	.	0.001357	0
X:153760462:G:T	153760462	G	T	exonic	.	synonymous_SNV	c.C1398A	p.T466T	.	0.001359	0.001852
X:153760473:G:T	153760473	G	T	exonic	.	nonsynonymous_SNV	c.C1387A	p.R463S	.	0.001357	0
X:153760596:C:A	153760596	C	A	intronic_splicing	.	.	c.1364+5G>T	.	.	0	0.001845
X:153760622:C:A	153760622	C	A	exonic	.	nonsynonymous_SNV	c.G1343T	p.S448I	.	0.001357	0
X:153760766:C:A	153760766	C	A	intronic	.	.	.	.	.	0.00137	0
X:153761060:G:A	153761060	G	A	intronic	.	.	.	.	.	0	0.001845
X:153761194:T:C	153761194	T	C	exonic	.	synonymous_SNV	c.A1014G	p.A338A	.	0	0.001845
X:153761212:G:T	153761212	G	T	exonic	.	synonymous_SNV	c.C996T	p.S332S	.	0.001377	0
X:153761228:G:A	153761228	G	A	exonic	.	nonsynonymous_SNV	c.C980T	p.T327M	.	0	0.001852
X:153774338:C:A	153774338	C	A	exonic|intronic	.	nonsynonymous_SNV	c.G33T	p.Q11H	.	0.001359	0
X:153774363:T:C	153774363	T	C	exonic|intronic	.	nonsynonymous_SNV	c.A8G	p.E3G	.	0	0.001852
X:153774950:G:T	153774950	G	T	intronic	.	.	.	.	.	0	0.001845
X:153774961:C:T	153774961	C	T	intronic	.	.	.	.	.	0	0.001845
X:153774970:C:T	153774970	C	T	intronic	.	.	.	.	.	0.001357	0
X:153774973:C:A	153774973	C	A	intronic	.	.	.	.	.	0.001357	0
X:153774975:G:T	153774975	G	T	intronic	.	.	.	.	.	0	0.001845
X:153774977:C:T	153774977	C	T	intronic	.	.	.	.	.	0.001366	0
X:153774993:C:A	153774993	C	A	intronic	.	.	.	.	.	0.001372	0
X:153775007:C:T	153775007	C	T	exonic_splicing|intronic	.	nonsynonymous_SNV	c.G79A	p.A27T	.	0.001366	0
Pavlov and Human Brain Institute-male												182	113
rs137852318:C:G	153761811	C	G	exonic	Pathogenic	nonsynonymous_SNV	c.G844C	p.D282H	.	0	0.002558
rs145247580:G:C	153762615	G	C	exonic	Uncertain_significance	nonsynonymous_SNV	c.C582G	p.D194E	.	0.001229	0.001274
rs181277621:C:T	153763557	C	T	exonic	.	nonsynonymous_SNV	c.310delC	p.R104fs	.	0	0.002554
rs200833520:G:A	153762725	G	A	intronic	Uncertain_significance	.	.	.	.	0	0.00135
rs3216174:GA:G	153762744	GA	G	intronic	.	.	.	.	.	0.003686	0.002548
rs5030868:G:A	153762634	G	A	exonic	Pathogenic	nonsynonymous_SNV	c.C563T	p.S188F	.	0.001232	0.003822
rs782117333:G:A	153761206	G	A	exonic	.	synonymous_SNV	c.C1002T	p.T334T	.	0	0.001289
rs782459726:T:C	153760697	T	C	intronic	.	.	.	.	.	0.001229	0
rs782668959:T:C	153763554	T	C	exonic	.	nonsynonymous_SNV	c.A314G	p.N105S	.	0.001232	0
X:153760456:C:A	153760456	C	A	exonic	.	synonymous_SNV	c.G1404T	p.L468L	.	0.001233	0
X:153760462:G:T	153760462	G	T	exonic	.	synonymous_SNV	c.C1398A	p.T466T	.	0.001235	0.00129
X:153760473:G:T	153760473	G	T	exonic	.	nonsynonymous_SNV	c.C1387A	p.R463S	.	0.001232	0
X:153760485:G:A	153760485	G	A	exonic	.	nonsynonymous_SNV	c.C1375A	p.R459S	.	0	0.00129
X:153760485:G:T	153760485	G	T	exonic	.	nonsynonymous_SNV	c.C1375A	p.R459S	.	0	0.001292
X:153760596:C:A	153760596	C	A	intronic_splicing	.	.	c.1364+5G>T	.	.	0	0.00128
X:153760598:C:A	153760598	C	A	intronic_splicing	.	.	c.1364+3G>T	.	.	0	0.00128
X:153760622:C:A	153760622	C	A	exonic	.	nonsynonymous_SNV	c.G1343T	p.S448I	.	0.001238	0
X:153760731:C:A	153760731	C	A	intronic	.	.	.	.	.	0.001233	0
X:153760734:C:A	153760734	C	A	intronic	.	.	.	.	.	0	0.00129
X:153760766:C:A	153760766	C	A	intronic	.	.	.	.	.	0.001241	0
X:153760859:T:C	153760859	T	C	exonic	.	nonsynonymous_SNV	c.A1210G	p.M404V	.	0	0.001309
X:153761060:G:A	153761060	G	A	intronic	.	.	.	.	.	0	0.001274
X:153761194:T:C	153761194	T	C	exonic	.	synonymous_SNV	c.A1014G	p.A338A	.	0	0.001277
X:153761212:G:A	153761212	G	A	exonic	.	synonymous_SNV	c.C996T	p.S332S	.	0.001248	0
X:153761212:G:T	153761212	G	T	exonic	.	synonymous_SNV	c.C996T	p.S332S	.	0.00125	0
X:153761217:C:A	153761217	C	A	exonic	.	nonsynonymous_SNV	c.G991T	p.G331W	.	0.001247	0
X:153761228:G:A	153761228	G	A	exonic	.	nonsynonymous_SNV	c.C980T	p.T327M	.	0	0.001292
X:153761293:C:A	153761293	C	A	exonic	.	synonymous_SNV	c.G915T	p.L305L	.	0	0.001274
X:153762283:C:T	153762283	C	T	exonic	.	nonsynonymous_SNV	c.G737A	p.R246H	.	0	0.001274
X:153774338:C:A	153774338	C	A	exonic|intronic	.	nonsynonymous_SNV	c.G33T	p.Q11H	.	0.00123	0
X:153774345:C:A	153774345	C	A	exonic|intronic	.	nonsynonymous_SNV	c.G26T	p.R9L	.	0	0.00128
X:153774352:G:T	153774352	G	T	exonic|intronic	.	nonsynonymous_SNV	c.C19A	p.L7M	.	0.001233	0
X:153774363:T:C	153774363	T	C	exonic|intronic	.	nonsynonymous_SNV	c.A8G	p.E3G	.	0	0.001279
X:153774364:C:T	153774364	C	T	exonic|intronic	.	nonsynonymous_SNV	c.G7A	p.E3K	.	0	0.001279
X:153774950:G:T	153774950	G	T	intronic	.	.	.	.	.	0	0.001274
X:153774961:C:T	153774961	C	T	intronic	.	.	.	.	.	0	0.001274
X:153774970:C:T	153774970	C	T	intronic	.	.	.	.	.	0.001245	0
X:153774973:C:A	153774973	C	A	intronic	.	.	.	.	.	0.001245	0
X:153774973:C:T	153774973	C	T	intronic	.	.	.	.	.	0	0.001276
X:153774974:C:A	153774974	C	A	intronic	.	.	.	.	.	0	0.001274
X:153774975:G:T	153774975	G	T	intronic	.	.	.	.	.	0	0.001274
X:153774977:C:T	153774977	C	T	intronic	.	.	.	.	.	0.001255	0
X:153774982:C:T	153774982	C	T	intronic	.	.	.	.	.	0	0.001294
X:153774993:C:A	153774993	C	A	intronic	.	.	.	.	.	0.001259	0
X:153775007:C:T	153775007	C	T	exonic_splicing|intronic	.	nonsynonymous_SNV	c.G79A	p.A27T	.	0.001255	0
Pavlov and Human Brain Institute-female												287	219
rs137852318:C:G	153761811	C	G	exonic	Pathogenic	nonsynonymous_SNV	c.G844C	p.D282H	.	0	0.002558
rs145247580:G:C	153762615	G	C	exonic	Uncertain_significance	nonsynonymous_SNV	c.C582G	p.D194E	.	0.001229	0.001274
rs181277621:C:T	153763557	C	T	exonic	.	nonsynonymous_SNV	c.310delC	p.R104fs	.	0	0.002554
rs200833520:G:A	153762725	G	A	intronic	Uncertain_significance	.	.	.	.	0	0.00135
rs3216174:GA:G	153762744	GA	G	intronic	.	.	.	.	.	0.003686	0.002548
rs5030868:G:A	153762634	G	A	exonic	Pathogenic	nonsynonymous_SNV	c.C563T	p.S188F	.	0.001232	0.003822
rs782117333:G:A	153761206	G	A	exonic	.	synonymous_SNV	c.C1002T	p.T334T	.	0	0.001289
rs782459726:T:C	153760697	T	C	intronic	.	.	.	.	.	0.001229	0
rs782668959:T:C	153763554	T	C	exonic	.	nonsynonymous_SNV	c.A314G	p.N105S	.	0.001232	0
X:153760456:C:A	153760456	C	A	exonic	.	synonymous_SNV	c.G1404T	p.L468L	.	0.001233	0
X:153760462:G:T	153760462	G	T	exonic	.	synonymous_SNV	c.C1398A	p.T466T	.	0.001235	0.00129
X:153760473:G:T	153760473	G	T	exonic	.	nonsynonymous_SNV	c.C1387A	p.R463S	.	0.001232	0
X:153760485:G:A	153760485	G	A	exonic	.	nonsynonymous_SNV	c.C1375A	p.R459S	.	0	0.00129
X:153760485:G:T	153760485	G	T	exonic	.	nonsynonymous_SNV	c.C1375A	p.R459S	.	0	0.001292
X:153760596:C:A	153760596	C	A	intronic_splicing	.	.	c.1364+5G>T	.	.	0	0.00128
X:153760598:C:A	153760598	C	A	intronic_splicing	.	.	c.1364+3G>T	.	.	0	0.00128
X:153760622:C:A	153760622	C	A	exonic	.	nonsynonymous_SNV	c.G1343T	p.S448I	.	0.001238	0
X:153760731:C:A	153760731	C	A	intronic	.	.	.	.	.	0.001233	0
X:153760734:C:A	153760734	C	A	intronic	.	.	.	.	.	0	0.00129
X:153760766:C:A	153760766	C	A	intronic	.	.	.	.	.	0.001241	0
X:153760859:T:C	153760859	T	C	exonic	.	nonsynonymous_SNV	c.A1210G	p.M404V	.	0	0.001309
X:153761060:G:A	153761060	G	A	intronic	.	.	.	.	.	0	0.001274
X:153761194:T:C	153761194	T	C	exonic	.	synonymous_SNV	c.A1014G	p.A338A	.	0	0.001277
X:153761212:G:A	153761212	G	A	exonic	.	synonymous_SNV	c.C996T	p.S332S	.	0.001248	0
X:153761212:G:T	153761212	G	T	exonic	.	synonymous_SNV	c.C996T	p.S332S	.	0.00125	0
X:153761217:C:A	153761217	C	A	exonic	.	nonsynonymous_SNV	c.G991T	p.G331W	.	0.001247	0
X:153761228:G:A	153761228	G	A	exonic	.	nonsynonymous_SNV	c.C980T	p.T327M	.	0	0.001292
X:153761293:C:A	153761293	C	A	exonic	.	synonymous_SNV	c.G915T	p.L305L	.	0	0.001274
X:153762283:C:T	153762283	C	T	exonic	.	nonsynonymous_SNV	c.G737A	p.R246H	.	0	0.001274
X:153774338:C:A	153774338	C	A	exonic|intronic	.	nonsynonymous_SNV	c.G33T	p.Q11H	.	0.00123	0
X:153774345:C:A	153774345	C	A	exonic|intronic	.	nonsynonymous_SNV	c.G26T	p.R9L	.	0	0.00128
X:153774352:G:T	153774352	G	T	exonic|intronic	.	nonsynonymous_SNV	c.C19A	p.L7M	.	0.001233	0
X:153774363:T:C	153774363	T	C	exonic|intronic	.	nonsynonymous_SNV	c.A8G	p.E3G	.	0	0.001279
X:153774364:C:T	153774364	C	T	exonic|intronic	.	nonsynonymous_SNV	c.G7A	p.E3K	.	0	0.001279
X:153774950:G:T	153774950	G	T	intronic	.	.	.	.	.	0	0.001274
X:153774961:C:T	153774961	C	T	intronic	.	.	.	.	.	0	0.001274
X:153774970:C:T	153774970	C	T	intronic	.	.	.	.	.	0.001245	0
X:153774973:C:A	153774973	C	A	intronic	.	.	.	.	.	0.001245	0
X:153774973:C:T	153774973	C	T	intronic	.	.	.	.	.	0	0.001276
X:153774974:C:A	153774974	C	A	intronic	.	.	.	.	.	0	0.001274
X:153774975:G:T	153774975	G	T	intronic	.	.	.	.	.	0	0.001274
X:153774977:C:T	153774977	C	T	intronic	.	.	.	.	.	0.001255	0
X:153774982:C:T	153774982	C	T	intronic	.	.	.	.	.	0	0.001294
X:153774993:C:A	153774993	C	A	intronic	.	.	.	.	.	0.001259	0
X:153775007:C:T	153775007	C	T	exonic_splicing|intronic	.	nonsynonymous_SNV	c.G79A	p.A27T	.	0.001255	0
Sheba-all	hg19											984	525
rs1050828:C:T	153764217	C	T	exonic	Pathogenic	nonsynonymous_SNV	c.G202A	p.V68M	27.2	0.0007241	0
rs1050829:T:C	153763492	T	C	exonic	Pathogenic	nonsynonymous_SNV	c.A376G	p.N126D	0.037	0.0007241	0
rs200833520:G:A	153762725	G	A	intronic	Uncertain_significance		.	.	.	0	0.002642
rs201794043:T:G	153760829	T	G	exonic	.	nonsynonymous_SNV	c.A1240C	p.N414H	15.35	0.002188	0.003968
rs2230036:C:T	153760953	C	T	exonic	Benign	synonymous_SNV	c.G1116A	p.Q372Q	.	0.0007241	0
rs2515904:G:C	153762771	G	C	intronic	Benign		.	.	.	0.0007241	0
rs3216174:GA:G	153762744	GA	G	intronic	.		.	.	.	0.0007241	0
rs5030868:G:A	153762634	G	A	exonic	Pathogenic	nonsynonymous_SNV	c.C563T	p.S188F	24.2	0.02185	0.007833
rs76645461:A:G	153764371	A	G	exonic	Pathogenic	nonsynonymous_SNV	c.T143C	p.I48T	18.09	0.001476	0
rs781793142:A:T	153760691	A	T	intronic	.		.	.	.	0.0007267	0
rs781808013:C:A	153761056	C	A	intronic	.		.	.	.	0.0007241	0
rs782048405:T:C	153760792	T	C	exonic	.	nonsynonymous_SNV	c.A1277G	p.N426S	1.212	0.0007246	0
rs782242426:C:A	153764142	C	A	intronic	.		.	.	.	0	0.001332
X:153760766:C:A	153760766	C	A	intronic	.		.	.	.	0	0.001309
X:153762300:G:A	153762300	G	A	exonic	.	synonymous_SNV	c.C720T	p.P240P	.	0.0007241	0
X:153762723:C:A	153762723	C	A	intronic	.		.	.	.	0.0007262	0
X:153764252:A:G	153764252	A	G	exonic	.	nonsynonymous_SNV	c.T167C	p.F56S	26.1	0.0007278	0
X:153774346:G:T	153774346	G	T	exonic|intronic	.	synonymous_SNV				0.0007241	0
X:153774347:G:A	153774347	G	A	exonic|intronic	.	synonymous_SNV	c.C24T	p.S8S	.	0.0007241	0
X:153774942:C:T	153774942	C	T	intronic	.		.	.	.	0.0007485	0
Sheba-males												603	296
rs1050828:C:T	153764217	C	T	exonic	Pathogenic	nonsynonymous_SNV	c.G202A	p.V68M	27.2	0.0007189	0
rs1050829:T:C	153763492	T	C	exonic	Pathogenic/Likely_benign	nonsynonymous_SNV	c.A376G	p.N126D	0.037	0.0007189	0
rs200833520:G:A	153762725	G	A	intronic	Uncertain_significance		.	.	.	0	0.002628
rs201794043:T:G	153760829	T	G	exonic	.	nonsynonymous_SNV	c.A1240C	p.N414H	15.35	0.002174	0.003937
rs2230036:C:T	153760953	C	T	exonic	Benign	synonymous_SNV	c.G1116A	p.Q372Q	.	0.0007189	0
rs2515904:G:C	153762771	G	C	intronic	Benign		.	.	.	0.0007194	0
rs3216174:GA:G	153762744	GA	G	intronic	.		.	.	.	0.0007194	0
rs5030868:G:A	153762634	G	A	exonic	Pathogenic	nonsynonymous_SNV	c.C563T	p.S188F	24.2	0.02242	0.007772
rs76645461:A:G	153764371	A	G	exonic	Pathogenic	nonsynonymous_SNV	c.T143C	p.I48T	18.09	0.001465	0
rs781793142:A:T	153760691	A	T	intronic	.		.	.	.	0.0007215	0
rs781808013:C:A	153761056	C	A	intronic	.		.	.	.	0.0007189	0
rs782048405:T:C	153760792	T	C	exonic	.	nonsynonymous_SNV	c.A1277G	p.N426S	1.212	0.0007194	0
rs782242426:C:A	153764142	C	A	intronic	.		.	.	.	0	0.001321
X:153760766:C:A	153760766	C	A	intronic	.		.	.	.	0	0.001299
X:153762300:G:A	153762300	G	A	exonic	.	synonymous_SNV	c.C720T	p.P240P	.	0.0007189	0
X:153762723:C:A	153762723	C	A	intronic	.		.	.	.	0.0007215	0
X:153764252:A:G	153764252	A	G	exonic	.	nonsynonymous_SNV	c.T167C	p.F56S	26.1	0.0007225	0
X:153774346:G:T	153774346	G	T	exonic|intronic	.	synonymous_SNV				0.0007189	0
X:153774347:G:A	153774347	G	A	exonic|intronic	.	synonymous_SNV	c.C24T	p.S8S	.	0.0007189	0
X:153774942:C:T	153774942	C	T	intronic	.		.	.	.	0.0007429	0
Sheba-females												381	229
rs1050828:C:T	153764217	C	T	exonic	Pathogenic	nonsynonymous_SNV	c.G202A	p.V68M	27.2	0.0007189	0
rs1050829:T:C	153763492	T	C	exonic	Pathogenic	nonsynonymous_SNV	c.A376G	p.N126D	0.037	0.0007189	0
rs200833520:G:A	153762725	G	A	intronic	Uncertain_significance		.	.	.	0	0.002628
rs201794043:T:G	153760829	T	G	exonic	.	nonsynonymous_SNV	c.A1240C	p.N414H	15.35	0.002174	0.003937
rs2230036:C:T	153760953	C	T	exonic	Benign	synonymous_SNV	c.G1116A	p.Q372Q	.	0.0007189	0
rs2515904:G:C	153762771	G	C	intronic	Benign		.	.	.	0.0007194	0
rs3216174:GA:G	153762744	GA	G	intronic	.		.	.	.	0.0007194	0
rs76645461:A:G	153762634	G	A	exonic	Pathogenic	nonsynonymous_SNV	c.C563T	p.S188F	24.2	0.001465	0
rs781793142:A:T	153764371	A	G	exonic	Pathogenic	nonsynonymous_SNV	c.T143C	p.I48T	18.09	0.0007215	0
rs781808013:C:A	153760691	A	T	intronic	.		.	.	.	0.0007189	0
rs782048405:T:C	153761056	C	A	intronic	.		.	.	.	0.0007194	0
rs782242426:C:A	153760792	T	C	exonic	.	nonsynonymous_SNV	c.A1277G	p.N426S	1.212	0	0.001321
X:153760762:G:T	153760762	G	T	intronic	.			.	.	0	0.001299
X:153762257:T:C	153762257	T	C	exonic	.	nonsynonymous_SNV		p.I255V	23.4	0.0007189	0
X:153762300:G:A	153762300	G	A	exonic	.	synonymous_SNV		p.P240P	.	0.0007215	0
X:153764250:G:A	153764250	G	A	exonic	.	nonsynonymous_SNV		p.R57W	31	0.0007225	0
X:153774345:C:A	153774345	C	A	exonic|intronic	.	nonsynonymous_SNV		p.R9L	22.5	0.0007189	0
X:153774346:G:T	153774346	G	T	exonic|intronic	.	synonymous_SNV				0.0007189	0
X:153774347:G:A	153774347	G	A	exonic|intronic	.	synonymous_SNV		p.S8S	.	0	0.002587
X:153774942:C:T	153774942	C	T	intronic	.		.	.	.	0.0007429	0
AMP-PD-all	hg38											2341	3486
rs369024848:C:T	154532102	C	T	intronic	Likely benign	.	.	.	.	0.000621	0.0003757
rs373239864:G:C	154532157	G	C	.	.	.	.	.	.	0.00031	0.0005635
rs368350190:T:A	154532507	T	A	intronic	.	.	.	.	.	0.00031	0.0003757
rs201794043:T:G	154532614	T	G	missense	Likely benign	.	c.A1330C	p.N444H	13.69	0.000931	0.0005635
rs2230036:C:T	154532738	C	T	.	Likely benign	synonymous	c.G1206A	p.Q402Q	.	0.00031	0.0007513
rs5030869:C:T	154532990	C	T	missense	Pathogenic	.	c.G1093A	p.A365T	16.62	0.00031	0.0001878
rs73573478:G:A	154533349	G	A	intronic	Benign	.	.	.	.	0.00031	0.0007513
rs5986990:G:A	154533413	G	A	intronic	Benign	.	.	.	.	0.00031	0.0003757
rs137852318:C:G	154533596	C	G	missense	Likely pathogenic	.	c.G934C	p.D312H	17.3	0.002482	0.001315
rs5030868:G:A	154534419	G	A	missense	Likely pathogenic	.	c.C653T	p.S218F	18.52	0.002172	0.00263
rs191922706:G:A	154534584	G	A	intronic	Likely pathogenic	.	.	.	.	0.003723	0.003757
rs112299865:G:A	154534719	G	A	intronic	.	.	.	.	.	0.008067	0.005071
rs372514894:C:T	154534868	C	T	intronic	.	.	.	.	.	0.00031	0.0005635
rs183667874:C:T	154534975	C	T	intronic	.	.	.	.	.	0.003103	0.005823
rs202220378:G:A	154535140	G	A	intronic	.	.	.	.	.	0.00031	0.0001878
rs1050829:T:C	154535277	T	C	missense	different interpretations of pathogenecity		c.A466G	p.N156D	4.463	0.00031	0.0003757
rs186331440:C:T	154535817	C	T	intronic	.	.	.	.	.	0.008067	0.008264
rs762515:T:C	154536313	T	C	intronic	Benign	.	.	.	.	0.00031	0.0005635
rs60924463:G:A	154537547	G	A	intronic	.	.	.	.	.	0.00031	0.0007513
rs5986991:A:G	154537970	A	G	intronic	Benign	.	.	.	.	0.000621	0.001127
rs7881468:A:G	154538285	A	G	intronic	Benign	.	.	.	.	0.000621	0.001127
rs148023865:C:T	154538468	C	T	intronic	.	.	.	.	.	0.000931	0.0001878
rs142748407:C:T	154539202	C	T	intronic	.	.	.	.	.	0.006826	0.005823
rs146051477:G:A	154539216	G	A	intronic	.	.	.	.	.	0.009308	0.009767
rs60738129:G:T	154539884	G	T	intronic	.	.	.	.	.	0.00031	0.0007513
rs183383141:G:A	154542177	G	A	intronic	.	.	.	.	.	0.004344	0.003569
rs189237568:C:T	154542411	C	T	intronic	.	.	c.C148T	p.R50C	7.206	0.000621	0.0001878
rs368857323:A:G	154542419	A	G	intronic	Likely benign	.	c.A156G	p.L52L	.	0.00031	0.0007513
rs73573488:A:G	154542910	A	G	intronic	Benign	.	.	.	.	0.00031	0.0003757
rs111615979:T:C	154542980	T	C	intronic	.	.	.	.	.	0.00031	0.0007513
rs2515910:G:A	154543369	G	A	intronic	.	.	.	.	.	0.002172	0.002817
rs186668760:T:C	154543381	T	C	intronic	.	.	.	.	.	0.00031	0.0001878
rs191860723:G:A	154543745	G	A	intronic	.	.	.	.	.	0.004035	0.003569
rs61309512:G:A	154544533	G	A	intronic	.	.	.	.	.	0.00031	0.0005635
rs113492957:C:T	154544847	C	T	intronic	.	.	.	.	.	0.00031	0.0007513
rs149902811:A:C	154544945	A	C	intronic	.	.	.	.	.	0.00031	0.0001878
rs190769680:T:C	154545275	T	C	intronic	.	.	.	.	.	0.003104	0.00263
rs1050828:C:T	154536002	C	T	missense_variant	pathogenic/uncertain_significance	.	c.G292A	p.V98M	17.61	0	0.0001878
rs112022908:T:C	154543105	T	C	intron_variant	.	.	.	.	.	0.0003103	0.0003757
rs113568108:G:A	154545601	G	A	intron_variant	.	.	.	.	.	0	0.0001878
rs144338477:C:G	154537630	C	G	intron_variant	.	.	.	.	.	0.0003103	0
rs144436196:C:T	154537383	C	T	intron_variant	.	.	.	.	.	0	0.0001878
rs144880852:A:G	154538766	A	G	intron_variant	.	.	.	.	.	0	0.0001878
rs145247580:G:C	154534400	G	C	missense_variant	likely_benign,conflicting_interpretations_of_pathogenicity,uncertain_significance	.	c.C672G	p.D224E	9.442	0	0.0005637
rs147574213:G:C	154537557	G	C	intron_variant	.	.	.	.	.	0.0003103	0
rs148762746:G:A	154537389	G	A	intron_variant	.	.	.	.	.	0.0003103	0
rs181277621:C:T	154535342	C	T	missense_variant	likely_benign/uncertain_significance	.	c.G401A	p.R134H	3.719	0.0003103	0
rs189112356:C:T	154543968	C	T	intron_variant	.	.	.	.	.	0	0.0005635
rs189335237:G:A	154535013	G	A	intron_variant	.	.	.	.	.	0.0003103	0
rs191182325:A:G	154536782	A	G	intron_variant	.	.	.	.	.	0	0.0001878
rs192432183:G:A	154534727	G	A	intron_variant	.	.	.	.	.	0	0.0003757
rs192737996:G:A	154533591	G	A	synonymous_variant	likely_benign	.	c.C939T	p.D313D	.	0	0.0001879
rs199702562:G:A	154533036	G	A	synonymous_variant	likely_benign	.	c.C1047T	p.T349T	.	0.0003103	0
rs201321423:G:A	154532970	G	A	synonymous_variant	likely_benign	.	c.C1113T	p.V371V	.	0	0.0001878
rs202122673:G:A	154532204	G	A	missense_variant	uncertain_significance	.	c.C1531T	p.P511S	8.677	0.0003103	0
rs202220072:G:A	154542282	G	A	intron_variant	uncertain_significance	.	c.G19A	p.V7M	5.995	0	0.0005635
rs2515904:G:C	154534556	G	C	intron_variant	benign,conflicting_interpretations_of_pathogenicity	.	.	.	.	0	0.0003757
rs2515905:G:A	154533860	G	A	intron_variant	benign	.	.	.	.	0	0.0003757
rs368513343:G:A	154535903	G	A	intron_variant	.	.	.	.	.	0.0003103	0
rs368898047:C:T	154532786	C	T	synonymous_variant	likely_benign	.	c.G1158A	p.L386L	.	0.0003103	0
rs370403856:C:A	154534525	C	A	intron_variant	benign	.	.	.	.	0	0.0001878
rs370808115:G:A	154532394	G	A	synonymous_variant	likely_benign	.	c.C1446T	p.F482F	.	0	0.0003757
rs370918918:C:G	154535176	C	G	missense_variant	conflicting_interpretations_of_pathogenicity,uncertain_significance	.	c.G567C	p.M189I	17.06	0	0.0001878
rs371808526:C:T	154532600	C	T	synonymous_variant	likely_benign	.	c.G1344A	p.S448S	.	0.0003103	0
rs372710912:C:T	154540668	C	T	intron_variant	.	.	.	.	.	0	0.0001879
rs373355350:G:A	154542477	G	A	intron_variant	.	.	.	.	.	0.0003103	0
rs373941982:C:G	154532485	C	G	intron_variant	.	.	.	.	.	0	0.0003757
rs374545283:T:C	154534520	T	C	intron_variant	.	.	.	.	.	0	0.0005635
rs375189502:G:A	154535212	G	A	synonymous_variant	likely_benign	.	c.C531T	p.Y177Y	.	0.0003103	0
rs377041776:T:A	154533559	T	A	intron_variant	conflicting_interpretations_of_pathogenicity,benign	.	.	.	.	0	0.0003757
rs377693060:C:T	154532310	C	T	intron_variant	.	.	.	.	.	0	0.0001878
rs73638302:G:A	154534699	G	A	intron_variant	.	.	.	.	.	0	0.0003757
rs73641103:G:A	154541674	G	A	intron_variant	.	.	.	.	.	0	0.0003757
rs201060739	154531928	GTCC	G	.	.	.	.	.		0.00031	0.0007513
rs77214077	154532214	GTCC	A	exonic	Likely benign	synonymous	c.C1521T	p.P507P		0.00031	0.0005635
rs201991644	154541868	AT	A	intronic	.	.	.	.		0.0031	0.0001878
rs201060739	154531931	GTCC	G	downstream_gene_variant	.	.	.	.		0.0003104	0.0007513
rs201991644	154541868	AT	A	intron_variant	.	.	.	.		0.0003104	0.0001878
rs201060739	154531928	GTCC	G	downstream_gene_variant	.	.	.	.		0.0003104	0.0007513
rs201991644	154541868	AT	A	intron_variant	.	.	.	.		0.0003104	0.0001878
rs762516:C:T	154536448	C	T	intron_variant	benign	.	.	.	.	0	0.0003757
rs762517:G:A	154536519	G	A	intron_variant	.	.	.	.	.	0	0.0003757
AMP-PD-males												1459	1648
rs112299865:G:A	154534719	G	A	intronic	.	.	.	.	.	0.008067	0.005071
rs137852318:C:G	154533596	C	G	missense	Likely pathogenic	.	c.G934C	p.D312H	17.3	0.002482	0.001315
rs142748407:C:T	154539202	C	T	intronic	.	.	.	.	.	0.006826	0.005823
rs146051477:G:A	154539216	G	A	intronic	.	.	.	.	.	0.009308	0.009767
rs183383141:G:A	154542177	G	A	intronic	.	.	.	.	.	0.004344	0.003569
rs183667874:C:T	154534975	C	T	intronic	.	.	.	.	.	0.003103	0.005823
rs186331440:C:T	154535817	C	T	intronic	.	.	.	.	.	0.008067	0.008264
rs189237568:C:T	154542411	C	T	intronic	.	.	c.C148T	p.R50C	7.206	0.0006205	0.0001878
rs190769680:T:C	154545275	T	C	intronic	.	.	.	.	.	0.003104	0.00263
rs191860723:G:A	154543745	G	A	intronic	.	.	.	.	.	0.004035	0.003569
rs191922706:G:A	154534584	G	A	intronic	Likely pathogenic	.	.	.	.	0.003723	0.003757
rs201794043:T:G	154532614	T	G	missense	Likely benign	.	c.A1330C	p.N444H	13.69	0.0009308	0.0005635
rs202220378:G:A	154535140	G	A	intronic	.	.	.	.	.	0.0003103	0.0001878
rs2515910:G:A	154543369	G	A	intronic	.	.	.	.	.	0.002172	0.002817
rs369024848:C:T	154532102	C	T	intronic	Likely benign	.	.	.	.	0.0006205	0.0003757
rs5030868:G:A	154534419	G	A	missense	Likely pathogenic	.	c.C653T	p.S218F	18.52	0.002172	0.00263
rs5986991:A:G	154537970	A	G	intronic	Benign	.	.	.	.	0.0006205	0.001127
rs7881468:A:G	154538285	A	G	intronic	Benign	.	.	.	.	0.0006205	0.001127
rs1050828:C:T	154536002	C	T	missense_variant	uncertain_significance pathogenic/likely_pathogenic	.	c.G292A	p.V98M	17.61	0	0.0001878
rs1050829:T:C	154535277	T	C	missense_variant	conflicting_interpretations_of_pathogenicity	.	c.A466G	p.N156D	4.463	0.0003103	0.0003757
rs111615979:T:C	154542980	T	C	intron_variant	.	.	.	.	.	0.0003103	0.0007513
rs112022908:C:T	154543105	C	T	intron_variant	.	.	.	.	.	0	0.0007513
rs113492957:C:T	154544847	C	T	intron_variant	.	.	.	.	.	0.0003103	0.0007513
rs113568108:G:A	154545601	G	A	intron_variant	.	.	.	.	.	0	0.0001878
rs144338477:C:G	154537630	C	G	intron_variant	.	.	.	.	.	0.0003103	0
rs144436196:C:T	154537383	C	T	intron_variant	.	.	.	.	.	0	0.0001878
rs144880852:A:G	154538766	A	G	intron_variant	.	.	.	.	.	0	0.0001878
rs145247580:G:C	154534400	G	C	missense_variant	likely_benign,conflicting_interpretations_of_pathogenicity,uncertain_significance	.	c.C672G	p.D224E	9.442	0	0.0005637
rs147574213:G:C	154537557	G	C	intron_variant	.	.	.	.	.	0.0003103	0
rs148023865:C:T	154538468	C	T	intron_variant	.	.	.	.	.	0.0009311	0.0001878
rs148762746:G:A	154537389	G	A	intron_variant	.	.	.	.	.	0.0003103	0
rs149902811:A:C	154544945	A	C	intron_variant	.	.	.	.	.	0.0003103	0.0001878
rs181277621:C:T	154535342	C	T	missense_variant	likely_benign/uncertain_significance	.	c.G401A	p.R134H	3.719	0.0003103	0
rs186668760:T:C	154543381	T	C	intron_variant	.	.	.	.	.	0.0003103	0.0001878
rs189112356:C:T	154543968	C	T	intron_variant	.	.	.	.	.	0	0.0005635
rs189335237:G:A	154535013	G	A	intron_variant	.	.	.	.	.	0.0003103	0
rs191182325:A:G	154536782	A	G	intron_variant	.	.	.	.	.	0	0.0001878
rs192432183:G:A	154534727	G	A	intron_variant	.	.	.	.	.	0	0.0003757
rs192737996:G:A	154533591	G	A	synonymous_variant	likely_benign	.	c.C939T	p.D313D	.	0	0.0001879
rs199702562:G:A	154533036	G	A	synonymous_variant	likely_benign	.	c.C1047T	p.T349T	.	0.0003103	0
rs201321423:G:A	154532970	G	A	synonymous_variant	likely_benign	.	c.C1113T	p.V371V	.	0	0.0001878
rs202122673:G:A	154532204	G	A	missense_variant	uncertain_significance	.	c.C1531T	p.P511S	8.677	0.0003103	0
rs202220072:G:A	154542282	G	A	intron_variant	uncertain_significance	.	c.G19A	p.V7M	5.995	0	0.0005635
rs2230036:C:T	154532738	C	T	synonymous_variant	benign,likely_benign,benign/likely_benign	.	c.G1206A	p.Q402Q	.	0.0003103	0.0007513
rs2515904:G:C	154534556	G	C	intron_variant	benign,conflicting_interpretations_of_pathogenicity	.	.	.	.	0	0.0003757
rs2515905:G:A	154533860	G	A	intron_variant	benign	.	.	.	.	0	0.0003757
rs368350190:T:A	154532507	T	A	intron_variant	.	.	.	.	.	0.0003103	0.0003757
rs368513343:G:A	154535903	G	A	intron_variant	.	.	.	.	.	0.0003103	0
rs368857323:A:G	154542419	A	G	intron_variant	likely_benign	.	c.A156G	p.L52L	.	0.0003103	0.0007513
rs368898047:C:T	154532786	C	T	synonymous_variant	likely_benign	.	c.G1158A	p.L386L	.	0.0003103	0
rs369387680:C:G	154532141	C	G	intron_variant	.	.	.	.	.	0.0003103	0.0005635
rs370403856:C:A	154534525	C	A	intron_variant	benign	.	.	.	.	0	0.0001878
rs370808115:G:A	154532394	G	A	synonymous_variant	likely_benign	.	c.C1446T	p.F482F	.	0	0.0003757
rs370918918:C:G	154535176	C	G	missense_variant	conflicting_interpretations_of_pathogenicity,uncertain_significance	.	c.G567C	p.M189I	17.06	0	0.0001878
rs371808526:C:T	154532600	C	T	synonymous_variant	likely_benign	.	c.G1344A	p.S448S	.	0.0003103	0
rs372514894:C:T	154534868	C	T	intron_variant	.	.	.	.	.	0.0003103	0.0005635
rs372710912:C:T	154540668	C	T	intron_variant	.	.	.	.	.	0	0.0001879
rs373239864:G:C	154532157	G	C	intron_variant	likely_benign	.	.	.	.	0.002173	0.0005635
rs373355350:G:A	154542477	G	A	intron_variant	.	.	.	.	.	0.0003103	0
rs373941982:C:G	154532485	C	G	intron_variant	.	.	.	.	.	0	0.0003757
rs374545283:T:C	154534520	T	C	intron_variant	.	.	.	.	.	0	0.0005635
rs375189502:G:A	154535212	G	A	synonymous_variant	likely_benign	.	c.C531T	p.Y177Y	.	0.0003103	0
rs377041776:T:A	154533559	T	A	intron_variant	conflicting_interpretations_of_pathogenicity,benign	.	.	.	.	0	0.0003757
rs377693060:C:T	154532310	C	T	intron_variant	.	.	.	.	.	0	0.0001878
rs5030869:C:T	154532990	C	T	missense_variant	.	.	c.G1093A	p.A365T	16.62	0.0003103	0.0001878
rs5986990:G:A	154533413	G	A	intron_variant	benign	.	.	.	.	0.0003103	0.0003757
rs60738129:G:T	154539884	G	T	intron_variant	.	.	.	.	.	0.0003103	0.0007513
rs60924463:G:A	154537547	G	A	intron_variant	.	.	.	.	.	0.0003103	0.0007513
rs61309512:G:A	154544533	G	A	intron_variant	.	.	.	.	.	0.0003103	0.0005635
rs73573478:G:A	154533349	G	A	intron_variant	benign	.	.	.	.	0.0003103	0.0007513
rs73573488:A:G	154542910	A	G	intron_variant	.	.	.	.	.	0.0003103	0.0003757
rs73638302:G:A	154534699	G	A	intron_variant	.	.	.	.	.	0	0.0003757
rs73641103:G:A	154541674	G	A	intron_variant	.	.	.	.	.	0	0.0003757
rs762515:T:C	154536313	T	C	intron_variant	benign	.	.	.	.	0.0003103	0.0005635
rs762516:C:T	154536448	C	T	intron_variant	benign	.	.	.	.	0	0.0003757
rs762517:G:A	154536519	G	A	intron_variant	.	.	.	.	.	0	0.0003757
rs201060739	154531931	GTCC	G	downstream_gene_variant	.	.	.	.	.	0.0003104	0.0007513
rs201991644	154541868	AT	A	intron_variant	.	.	.	.	.	0.0003104	0.0001878
rs77214077:G:A	154532214	G	A	synonymous_variant	likely_benign	.	c.C1521T	p.P507P	.	0.0003103	0.0005635
AMP-PD- females												882	1838
rs1050828:C:T	154536002	C	T	missense_variant	uncertain_significance/likely_pathogenic	.	c.G292A	p.V98M	17.61	0	0.0001878
rs1050829:T:C	154535277	T	C	missense_variant	conflicting_interpretations_of_pathogenicity	.	c.A466G	p.N156D	4.463	0.0003103	0.0003757
rs111615979:T:C	154542980	T	C	intron_variant	.	.	.	.	.	0.0003103	0.0007513
rs112022908:C:T	154543105	C	T	intron_variant	.	.	.	.	.	0	0.0007513
rs112299865:G:A	154534719	G	A	intron_variant	.	.	.	.	.	0.008067	0.005071
rs113492957:C:T	154544847	C	T	intron_variant	.	.	.	.	.	0.0003103	0.0007513
rs113568108:G:A	154545601	G	A	intron_variant	.	.	.	.	.	0	0.0001878
rs137852318:C:G	154533596	C	G	missense_variant	likely_pathogenic	.	c.G934C	p.D312H	17.3	0.002482	0.001315
rs142748407:C:T	154539202	C	T	intron_variant	.	.	.	.	.	0.006826	0.005823
rs144338477:C:G	154537630	C	G	intron_variant	.	.	.	.	.	0.0003103	0
rs144436196:C:T	154537383	C	T	intron_variant	.	.	.	.	.	0	0.0001878
rs144880852:A:G	154538766	A	G	intron_variant	.	.	.	.	.	0	0.0001878
rs145247580:G:C	154534400	G	C	missense_variant	likely_benign,conflicting_interpretations_of_pathogenicity,uncertain_significance	.	c.C672G	p.D224E	9.442	0	0.0005637
rs146051477:G:A	154539216	G	A	intron_variant	.	.	.	.	.	0.009308	0.009767
rs147574213:G:C	154537557	G	C	intron_variant	.	.	.	.	.	0.0003103	0
rs148023865:C:T	154538468	C	T	intron_variant	.	.	.	.	.	0.0009311	0.0001878
rs148762746:G:A	154537389	G	A	intron_variant	.	.	.	.	.	0.0003103	0
rs149902811:A:C	154544945	A	C	intron_variant	.	.	.	.	.	0.0003103	0.0001878
rs181277621:C:T	154535342	C	T	missense_variant	uncertain_significance	.	c.G401A	p.R134H	3.719	0.0003103	0
rs183383141:G:A	154542177	G	A	intron_variant	.	.	.	.	.	0.004344	0.003569
rs183667874:C:T	154534975	C	T	intron_variant	.	.	.	.	.	0.003103	0.005823
rs186331440:C:T	154535817	C	T	intron_variant	.	.	.	.	.	0.008067	0.008264
rs186668760:T:C	154543381	T	C	intron_variant	.	.	.	.	.	0.0003103	0.0001878
rs189112356:C:T	154543968	C	T	intron_variant	.	.	.	.	.	0	0.0005635
rs189237568:C:T	154542411	C	T	intron_variant	.	.	c.C148T	p.R50C	7.206	0.0006205	0.0001878
rs189335237:G:A	154535013	G	A	intron_variant	.	.	.	.	.	0.0003103	0
rs190769680:T:C	154545275	T	C	intron_variant	.	.	.	.	.	0.003104	0.00263
rs191182325:A:G	154536782	A	G	intron_variant	.	.	.	.	.	0	0.0001878
rs191860723:G:A	154543745	G	A	intron_variant	.	.	.	.	.	0.004035	0.003569
rs191922706:G:A	154534584	G	A	intron_variant	.	.	.	.	.	0.003723	0.003757
rs192432183:G:A	154534727	G	A	intron_variant	.	.	.	.	.	0	0.0003757
rs192737996:G:A	154533591	G	A	synonymous_variant	likely_benign	.	c.C939T	p.D313D	.	0	0.0001879
rs199702562:G:A	154533036	G	A	synonymous_variant	likely_benign	.	c.C1047T	p.T349T	.	0.0003103	0
rs201321423:G:A	154532970	G	A	synonymous_variant	likely_benign	.	c.C1113T	p.V371V	.	0	0.0001878
rs201794043:T:G	154532614	T	G	missense_variant	likely_benign,uncertain_significance	.	c.A1330C	p.N444H	13.69	0.0009308	0.0005635
rs202122673:G:A	154532204	G	A	missense_variant	uncertain_significance	.	c.C1531T	p.P511S	8.677	0.0003103	0
rs202220072:G:A	154542282	G	A	intron_variant	uncertain_significance	.	c.G19A	p.V7M	5.995	0	0.0005635
rs202220378:G:A	154535140	G	A	intron_variant	.	.	.	.	.	0.0003103	0.0001878
rs2230036:C:T	154532738	C	T	synonymous_variant	likely_benign	.	c.G1206A	p.Q402Q	.	0.0003103	0.0007513
rs2515904:G:C	154534556	G	C	intron_variant	benign,conflicting_interpretations_of_pathogenicity	.	.	.	.	0	0.0003757
rs2515905:G:A	154533860	G	A	intron_variant	benign	.	.	.	.	0	0.0003757
rs2515910:G:A	154543369	G	A	intron_variant	.	.	.	.	.	0.002172	0.002817
rs368350190:T:A	154532507	T	A	intron_variant	.	.	.	.	.	0.0003103	0.0003757
rs368513343:G:A	154535903	G	A	intron_variant	.	.	.	.	.	0.0003103	0
rs368857323:A:G	154542419	A	G	intron_variant	likely_benign	.	c.A156G	p.L52L	.	0.0003103	0.0007513
rs368898047:C:T	154532786	C	T	synonymous_variant	likely_benign	.	c.G1158A	p.L386L	.	0.0003103	0
rs369387680:C:G	154532141	C	G	intron_variant	.	.	.	.	.	0.0003103	0.0005635
rs370403856:C:A	154534525	C	A	intron_variant	benign	.	.	.	.	0	0.0001878
rs370808115:G:A	154532394	G	A	synonymous_variant	likely_benign	.	c.C1446T	p.F482F	.	0	0.0003757
rs370918918:C:G	154535176	C	G	missense_variant	conflicting_interpretations_of_pathogenicity,uncertain_significance	.	c.G567C	p.M189I	17.06	0	0.0001878
rs371808526:C:T	154532600	C	T	synonymous_variant	likely_benign	.	c.G1344A	p.S448S	.	0.0003103	0
rs372514894:C:T	154534868	C	T	intron_variant	.	.	.	.	.	0.0003103	0.0005635
rs372710912:C:T	154540668	C	T	intron_variant	.	.	.	.	.	0	0.0001879
rs373239864:G:C	154532157	G	C	intron_variant	likely_benign	.	.	.	.	0.002173	0.0005635
rs373355350:G:A	154542477	G	A	intron_variant	.	.	.	.	.	0.0003103	0
rs373941982:C:G	154532485	C	G	intron_variant	.	.	.	.	.	0	0.0003757
rs374545283:T:C	154534520	T	C	intron_variant	.	.	.	.	.	0	0.0005635
rs375189502:G:A	154535212	G	A	synonymous_variant	likely_benign	.	c.C531T	p.Y177Y	.	0.0003103	0
rs377041776:T:A	154533559	T	A	intron_variant	conflicting_interpretations_of_pathogenicity,benign	.	.	.	.	0	0.0003757
rs377693060:C:T	154532310	C	T	intron_variant	.	.	.	.	.	0	0.0001878
rs5030868:G:A	154534419	G	A	missense_variant	uncertain_significance/likely_pathogenic	.	c.C653T	p.S218F	18.52	0.002172	0.00263
rs5030869:C:T	154532990	C	T	missense_variant	.	.	c.G1093A	p.A365T	16.62	0.0003103	0.0001878
rs5986990:G:A	154533413	G	A	intron_variant	benign	.	.	.	.	0.0003103	0.0003757
rs5986991:A:G	154537970	A	G	intron_variant	benign	.	.	.	.	0.0006205	0.001127
rs60738129:G:T	154539884	G	T	intron_variant	.	.	.	.	.	0.0003103	0.0007513
rs60924463:G:A	154537547	G	A	intron_variant	.	.	.	.	.	0.0003103	0.0007513
rs61309512:G:A	154544533	G	A	intron_variant	.	.	.	.	.	0.0003103	0.0005635
rs73573478:G:A	154533349	G	A	intron_variant	benign	.	.	.	.	0.0003103	0.0007513
rs73573488:A:G	154542910	A	G	intron_variant	.	.	.	.	.	0.0003103	0.0003757
rs73638302:G:A	154534699	G	A	intron_variant	.	.	.	.	.	0	0.0003757
rs73641103:G:A	154541674	G	A	intron_variant	.	.	.	.	.	0	0.0003757
rs762515:T:C	154536313	T	C	intron_variant	benign	.	.	.	.	0.0003103	0.0005635
rs762516:C:T	154536448	C	T	intron_variant	benign	.	.	.	.	0	0.0003757
rs201060739	154531928	GTCC	G	downstream_gene_variant	.	.	.	.	.	0.0003104	0.0007513
rs201991644	154541868	AT	A	intron_variant	.	.	.	.	.	0.0003104	0.0001878
rs762517:G:A	154536519	G	A	intron_variant	.	.	.	.	.	0	0.0003757
rs77214077:G:A	154532214	G	A	synonymous_variant	likely_benign	.	c.C1521T	p.P507P	.	0.0003103	0.0005635
rs7881468:A:G	154538285	A	G	intron_variant	benign	.	.	.	.	0.0006205	0.001127
UKBB (with proxies)-all	hg38											19736	387955
chrX:154517835	154517835	A	T	intergenic	.	.	.	.	.	0	1.296e-06
chrX:154517837	154517837	G	A	intergenic	.	.	.	.	.	0	1.037e-05
chrX:154517841	154517841	T	A	intergenic	.	.	.	.	.	0	1.945e-05
chrX:154517853	154517853	T	G	intergenic	.	.	.	.	.	0	3.889e-06
chrX:154517863	154517863	A	G	intergenic	.	.	.	.	.	0	1.296e-06
chrX:154517864	154517864	G	A	intergenic	.	.	.	.	.	0	2.593e-06
chrX:154517865	154517865	T	A	intergenic	.	.	.	.	.	0	7.779e-06
chrX:154517868	154517868	C	T	intergenic	.	.	.	.	.	0	2.593e-06
chrX:154517874	154517874	G	A	intergenic	.	.	.	.	.	0	5.186e-06
chrX:154517880	154517880	C	T	intergenic	.	.	.	.	.	0	2.593e-06
chrX:154517884	154517884	A	T	intergenic	.	.	.	.	.	0	1.296e-06
chrX:154517891	154517891	T	C	intergenic	.	.	.	.	.	0	3.889e-06
chrX:154517906	154517906	C	A	intergenic	.	.	.	.	.	2.548e-05	1.556e-05
chrX:154517912	154517912	G	A	intergenic	.	.	.	.	.	5.095e-05	1.167e-05
chrX:154517921	154517921	G	A	intergenic	.	.	.	.	.	0	3.889e-06
chrX:154517929	154517929	G	A	intergenic	.	.	.	.	.	2.548e-05	6.223e-05
chrX:154517933	154517933	T	C	intergenic	.	.	.	.	.	5.095e-05	1.296e-05
chrX:154517936	154517936	G	A	intergenic	.	.	.	.	.	0	2.593e-06
chrX:154517943	154517943	T	C	intergenic	.	.	.	.	.	0	3.889e-06
chrX:154517947	154517947	A	G	intergenic	.	.	.	.	.	0	5.186e-06
chrX:154517948	154517948	C	T	intergenic	.	.	.	.	.	0	2.593e-05
chrX:154517949	154517949	G	C	intergenic	.	.	.	.	.	0	2.593e-06
chrX:154517955	154517955	C	T	intergenic	.	.	.	.	.	0	5.186e-06
chrX:154517956	154517956	G	A	intergenic	.	.	.	.	.	0	1.296e-05
chrX:154517966	154517966	G	A	intergenic	.	.	.	.	.	0	1.296e-06
chrX:154517973	154517973	C	G	intergenic	.	.	.	.	.	0	1.296e-05
chrX:154517976	154517976	G	A	intergenic	.	.	.	.	.	0	1.296e-06
chrX:154517984	154517984	C	A	intergenic	.	.	.	.	.	0	5.186e-06
chrX:154518008	154518008	G	A	intergenic	.	.	.	.	.	0	6.482e-06
chrX:154518009	154518009	G	C	intergenic	.	.	.	.	.	0	2.593e-06
chrX:154518021	154518021	G	A	intergenic	.	.	.	.	.	0	5.186e-06
chrX:154518022	154518022	G	T	intergenic	.	.	.	.	.	0	1.296e-05
chrX:154518034	154518034	C	T	intergenic	.	.	.	.	.	0	3.889e-06
chrX:154518035	154518035	G	A	intergenic	.	.	.	.	.	0	1.296e-05
chrX:154518039	154518039	A	C	intergenic	.	.	.	.	.	0	1.167e-05
chrX:154518046	154518046	C	T	intergenic	.	.	.	.	.	0	2.593e-06
chrX:154518049	154518049	A	G	intergenic	.	.	.	.	.	0	3.889e-06
chrX:154518051	154518051	G	A	intergenic	.	.	.	.	.	0	1.296e-06
chrX:154518064	154518064	C	G	intergenic	.	.	.	.	.	0	3.371e-05
chrX:154518068	154518068	G	A	intergenic	.	.	.	.	.	0	3.889e-06
chrX:154518069	154518069	C	T	intergenic	.	.	.	.	.	0	3.889e-06
chrX:154518072	154518072	A	T	intergenic	.	.	.	.	.	0	1.296e-05
chrX:154518073	154518073	C	T	intergenic	.	.	.	.	.	0	2.593e-06
chrX:154518076	154518076	C	T	intergenic	.	.	.	.	.	0	5.186e-06
chrX:154518079	154518079	G	A	intergenic	.	.	.	.	.	0	3.889e-06
chrX:154518090	154518090	A	G	intergenic	.	.	.	.	.	0	1.167e-05
chrX:154518093	154518093	G	C	intergenic	.	.	.	.	.	2.548e-05	1.815e-05
chrX:154518096	154518096	A	G	intergenic	.	.	.	.	.	0	2.593e-06
chrX:154518103	154518103	C	G	intergenic	.	.	.	.	.	0	1.296e-06
chrX:154518113	154518113	A	G	intergenic	.	.	.	.	.	2.548e-05	2.593e-06
chrX:154518115	154518115	C	A	intergenic	.	.	.	.	.	0	7.779e-06
chrX:154518126	154518126	C	A	intergenic	.	.	.	.	.	0	7.779e-06
chrX:154518142	154518142	G	A	intergenic	.	.	.	.	.	7.643e-05	0.0001517
chrX:154518143	154518143	T	A	intergenic	.	.	.	.	.	0	2.593e-06
chrX:154518145	154518145	C	A	intergenic	.	.	.	.	.	2.548e-05	1.296e-06
chrX:154518147	154518147	C	G	intergenic	.	.	.	.	.	0	2.593e-06
chrX:154518158	154518158	T	C	intergenic	.	.	.	.	.	0	1.296e-05
chrX:154518161	154518161	T	C	intergenic	.	.	.	.	.	0	6.482e-06
chrX:154518168	154518168	T	C	intergenic	.	.	.	.	.	0	1.296e-06
chrX:154518170	154518170	G	T	intergenic	.	.	.	.	.	0	1.556e-05
chrX:154518172	154518172	G	A	intergenic	.	.	.	.	.	0	2.593e-06
chrX:154518173	154518173	G	A	intergenic	.	.	.	.	.	0	1.296e-06
chrX:154518193	154518193	C	T	intergenic	.	.	.	.	.	0	4.019e-05
chrX:154518203	154518203	C	T	intergenic	.	.	.	.	.	2.548e-05	0
chrX:154518205	154518205	T	C	intergenic	.	.	.	.	.	2.548e-05	2.982e-05
chrX:154518209	154518209	G	A	intergenic	.	.	.	.	.	0	1.296e-06
chrX:154518222	154518222	C	T	intergenic	.	.	.	.	.	0	4.019e-05
chrX:154518230	154518230	T	C	intergenic	.	.	.	.	.	0	2.593e-06
chrX:154518238	154518238	C	T	intergenic	.	.	.	.	.	0.0001019	0.0001076
chrX:154518241	154518241	T	C	intergenic	.	.	.	.	.	0	2.593e-06
chrX:154518245	154518245	C	T	intergenic	.	.	.	.	.	0	1.296e-06
chrX:154518264	154518264	G	A	intergenic	.	.	.	.	.	0	2.593e-06
chrX:154518276	154518276	A	T	intergenic	.	.	.	.	.	5.095e-05	0.0001491
chrX:154518277	154518277	C	T	intergenic	.	.	.	.	.	0.002267	0.002096
chrX:154518283	154518283	G	A	intergenic	.	.	.	.	.	0.0001274	8.168e-05
chrX:154518291	154518291	G	A	intergenic	.	.	.	.	.	2.548e-05	2.463e-05
chrX:154518292	154518292	G	A	intergenic	.	.	.	.	.	0	1.296e-06
chrX:154518296	154518296	C	T	intergenic	.	.	.	.	.	0	5.186e-06
chrX:154518301	154518301	C	T	intergenic	.	.	.	.	.	0	2.593e-06
chrX:154518304	154518304	G	A	intergenic	.	.	.	.	.	5.095e-05	4.408e-05
chrX:154518310	154518310	T	C	intergenic	.	.	.	.	.	0	1.037e-05
chrX:154518320	154518320	A	G	intergenic	.	.	.	.	.	2.548e-05	3.889e-06
chrX:154518321	154518321	T	C	intergenic	.	.	.	.	.	0	1.426e-05
chrX:154518323	154518323	G	T	intergenic	.	.	.	.	.	0	1.556e-05
chrX:154518341	154518341	C	T	intergenic	.	.	.	.	.	0.001146	0.001298
chrX:154518342	154518342	G	A	intergenic	.	.	.	.	.	0	3.889e-06
chrX:154518357	154518357	C	G	intergenic	.	.	.	.	.	5.095e-05	6.482e-06
chrX:154518359	154518359	G	T	intergenic	.	.	.	.	.	0	2.074e-05
chrX:154518370	154518370	G	C	intergenic	.	.	.	.	.	0	6.482e-06
chrX:154518376	154518376	A	G	intergenic	.	.	.	.	.	0	3.889e-06
chrX:154518384	154518384	G	A	intergenic	.	.	.	.	.	0	2.593e-06
chrX:154518385	154518385	A	C	intergenic	.	.	.	.	.	5.095e-05	1.685e-05
chrX:154518389	154518389	C	G	intergenic	.	.	.	.	.	0	1.037e-05
chrX:154518390	154518390	C	T	intergenic	.	.	.	.	.	7.643e-05	4.797e-05
chrX:154518398	154518398	G	T	intergenic	.	.	.	.	.	2.548e-05	4.019e-05
chrX:154518400	154518400	T	C	intergenic	.	.	.	.	.	7.643e-05	1.296e-06
chrX:154518404	154518404	G	A	intergenic	.	.	.	.	.	0	2.593e-06
chrX:154518417	154518417	C	T	intergenic	.	.	.	.	.	0	5.186e-06
chrX:154518422	154518422	C	T	intergenic	.	.	.	.	.	2.548e-05	3.889e-06
chrX:154518426	154518426	T	A	intergenic	.	.	.	.	.	7.643e-05	2.723e-05
chrX:154518434	154518434	G	A	intergenic	.	.	.	.	.	0	1.945e-05
chrX:154518439	154518439	G	T	intergenic	.	.	.	.	.	0.007311	0.008048
chrX:154518460	154518460	A	T	intergenic	.	.	.	.	.	0	2.593e-06
chrX:154518464	154518464	G	A	intergenic	.	.	.	.	.	0	1.815e-05
chrX:154518470	154518470	A	T	intergenic	.	.	.	.	.	2.548e-05	1.426e-05
chrX:154518472	154518472	C	G	intergenic	.	.	.	.	.	0.0006369	0.0008233
chrX:154518489	154518489	C	T	intergenic	.	.	.	.	.	2.548e-05	2.593e-06
chrX:154518491	154518491	A	G	intergenic	.	.	.	.	.	0	2.593e-06
chrX:154518492	154518492	C	T	intergenic	.	.	.	.	.	0	3.889e-06
chrX:154518493	154518493	G	A	intergenic	.	.	.	.	.	0	1.037e-05
chrX:154518496	154518496	A	G	intergenic	.	.	.	.	.	7.643e-05	2.204e-05
chrX:154518517	154518517	G	A	intergenic	.	.	.	.	.	0	1.296e-06
chrX:154518545	154518545	T	C	intergenic	.	.	.	.	.	0	1.296e-06
chrX:154518549	154518549	T	A	intergenic	.	.	.	.	.	0	2.593e-06
chrX:154518571	154518571	A	G	intergenic	.	.	.	.	.	2.548e-05	1.296e-06
chrX:154518572	154518572	C	G	intergenic	.	.	.	.	.	0	5.186e-06
chrX:154518574	154518574	T	C	intergenic	.	.	.	.	.	0	2.593e-06
chrX:154518582	154518582	A	G	intergenic	.	.	.	.	.	2.548e-05	5.186e-06
chrX:154518589	154518589	T	G	intergenic	.	.	.	.	.	2.548e-05	1.296e-05
chrX:154518595	154518595	T	C	intergenic	.	.	.	.	.	2.548e-05	2.593e-06
chrX:154518600	154518600	A	G	intergenic	.	.	.	.	.	0	2.593e-06
chrX:154518602	154518602	C	A	intergenic	.	.	.	.	.	2.548e-05	4.927e-05
chrX:154518612	154518612	A	G	intergenic	.	.	.	.	.	0	3.889e-06
chrX:154518615	154518615	C	T	intergenic	.	.	.	.	.	0	1.296e-06
chrX:154518619	154518619	C	G	intergenic	.	.	.	.	.	0	2.593e-06
chrX:154518621	154518621	T	C	intergenic	.	.	.	.	.	0	7.779e-06
chrX:154518628	154518628	T	A	intergenic	.	.	.	.	.	5.095e-05	3.241e-05
chrX:154518634	154518634	A	G	intergenic	.	.	.	.	.	0	6.482e-06
chrX:154518639	154518639	C	T	intergenic	.	.	.	.	.	0	1.296e-06
chrX:154518649	154518649	T	G	intergenic	.	.	.	.	.	0	2.593e-06
chrX:154518651	154518651	C	T	intergenic	.	.	.	.	.	0	5.186e-06
chrX:154518663	154518663	C	T	intergenic	.	.	.	.	.	5.095e-05	0
chrX:154518675	154518675	G	T	intergenic	.	.	.	.	.	2.548e-05	0.0001543
chrX:154518679	154518679	G	A	intergenic	.	.	.	.	.	0	1.167e-05
chrX:154518694	154518694	T	C	intergenic	.	.	.	.	.	0	5.186e-06
chrX:154518695	154518695	T	G	intergenic	.	.	.	.	.	0	2.593e-06
chrX:154518698	154518698	T	C	intergenic	.	.	.	.	.	0	7.779e-06
chrX:154518705	154518705	C	T	intergenic	.	.	.	.	.	0	5.445e-05
chrX:154518706	154518706	C	T	intergenic	.	.	.	.	.	0.0003312	0.0001322
chrX:154518708	154518708	C	T	intergenic	.	.	.	.	.	0	2.723e-05
chrX:154518709	154518709	G	A	intergenic	.	.	.	.	.	0	9.075e-06
chrX:154518722	154518722	G	C	intergenic	.	.	.	.	.	0	1.296e-06
chrX:154518727	154518727	G	A	intergenic	.	.	.	.	.	0	1.296e-06
chrX:154518729	154518729	C	T	intergenic	.	.	.	.	.	0	1.426e-05
chrX:154518733	154518733	A	C	intergenic	.	.	.	.	.	0.0002293	0.0001141
chrX:154518734	154518734	G	C	intergenic	.	.	.	.	.	0	5.186e-06
chrX:154518740	154518740	A	C	intergenic	.	.	.	.	.	2.548e-05	2.982e-05
chrX:154518744	154518744	C	T	intergenic	.	.	.	.	.	7.643e-05	4.538e-05
chrX:154518746	154518746	G	C	intergenic	.	.	.	.	.	0	3.889e-06
chrX:154518750	154518750	C	T	intergenic	.	.	.	.	.	2.548e-05	6.482e-05
chrX:154518765	154518765	T	C	intergenic	.	.	.	.	.	2.548e-05	9.075e-06
chrX:154518766	154518766	T	G	intergenic	.	.	.	.	.	0	2.334e-05
chrX:154518771	154518771	C	A	intergenic	.	.	.	.	.	2.548e-05	6.612e-05
chrX:154518782	154518782	C	G	intergenic	.	.	.	.	.	0	1.945e-05
chrX:154518785	154518785	G	A	intergenic	.	.	.	.	.	0	1.296e-06
chrX:154518787	154518787	T	C	intergenic	.	.	.	.	.	0	1.556e-05
chrX:154518790	154518790	A	G	intergenic	.	.	.	.	.	2.548e-05	1.037e-05
chrX:154518791	154518791	G	C	intergenic	.	.	.	.	.	2.548e-05	2.334e-05
chrX:154518792	154518792	C	A	intergenic	.	.	.	.	.	0.0001529	0.0002048
chrX:154518794	154518794	A	G	intergenic	.	.	.	.	.	0	5.186e-06
chrX:154518799	154518799	C	T	intergenic	.	.	.	.	.	0	1.296e-05
chrX:154518801	154518801	T	C	intergenic	.	.	.	.	.	2.548e-05	1.037e-05
chrX:154518802	154518802	G	A	intergenic	.	.	.	.	.	0	3.889e-06
chrX:154518816	154518816	A	T	intergenic	.	.	.	.	.	0	5.575e-05
chrX:154518826	154518826	A	G	intergenic	.	.	.	.	.	2.548e-05	3.63e-05
chrX:154518830	154518830	C	G	intergenic	.	.	.	.	.	0	7.779e-06
chrX:154518836	154518836	C	T	intergenic	.	.	.	.	.	0	5.186e-06
chrX:154518844	154518844	C	T	intergenic	.	.	.	.	.	0	5.186e-06
chrX:154518862	154518862	A	G	intergenic	.	.	.	.	.	2.548e-05	5.186e-06
chrX:154518871	154518871	G	A	intergenic	.	.	.	.	.	0	1.296e-05
chrX:154518877	154518877	A	G	intergenic	.	.	.	.	.	0	9.075e-06
chrX:154518878	154518878	C	T	intergenic	.	.	.	.	.	5.095e-05	1.037e-05
chrX:154518879	154518879	G	A	intergenic	.	.	.	.	.	0.0001783	4.408e-05
chrX:154518886	154518886	C	T	intergenic	.	.	.	.	.	0	2.593e-06
chrX:154518887	154518887	A	C	intergenic	.	.	.	.	.	0	6.482e-06
chrX:154518891	154518891	T	C	intergenic	.	.	.	.	.	0	5.186e-06
chrX:154518892	154518892	G	A	intergenic	.	.	.	.	.	0	1.296e-06
chrX:154518895	154518895	G	C	intergenic	.	.	.	.	.	0	9.075e-06
chrX:154518896	154518896	G	A	intergenic	.	.	.	.	.	0	2.593e-06
chrX:154518900	154518900	G	A	intergenic	.	.	.	.	.	0	2.593e-06
chrX:154518902	154518902	C	T	intergenic	.	.	.	.	.	0	5.186e-06
chrX:154518904	154518904	C	T	intergenic	.	.	.	.	.	0	9.075e-06
chrX:154518912	154518912	A	T	intergenic	.	.	.	.	.	0	6.223e-05
chrX:154518920	154518920	G	A	intergenic	.	.	.	.	.	0	3.889e-06
chrX:154518922	154518922	T	C	intergenic	.	.	.	.	.	0	1.296e-06
chrX:154518923	154518923	C	T	intergenic	.	.	.	.	.	0	6.482e-06
chrX:154518927	154518927	T	A	intergenic	.	.	.	.	.	0	2.334e-05
chrX:154518935	154518935	G	A	intergenic	.	.	.	.	.	0	1.426e-05
chrX:154518937	154518937	C	T	intergenic	.	.	.	.	.	0	2.593e-06
chrX:154518938	154518938	T	C	intergenic	.	.	.	.	.	0	1.296e-06
chrX:154518941	154518941	G	T	intergenic	.	.	.	.	.	0	3.889e-06
chrX:154518942	154518942	C	T	intergenic	.	.	.	.	.	0	2.593e-06
chrX:154518950	154518950	A	G	intergenic	.	.	.	.	.	0	2.204e-05
chrX:154518951	154518951	G	A	intergenic	.	.	.	.	.	0	1.296e-06
chrX:154518967	154518967	C	T	intergenic	.	.	.	.	.	0	5.186e-06
chrX:154518973	154518973	C	G	intergenic	.	.	.	.	.	0	3.889e-06
chrX:154518974	154518974	T	C	intergenic	.	.	.	.	.	2.548e-05	2.463e-05
chrX:154518978	154518978	G	C	intergenic	.	.	.	.	.	2.548e-05	2.204e-05
chrX:154518983	154518983	C	T	intergenic	.	.	.	.	.	0	2.074e-05
chrX:154518984	154518984	G	A	intergenic	.	.	.	.	.	0	1.296e-06
chrX:154518986	154518986	C	A	intergenic	.	.	.	.	.	5.095e-05	5.186e-05
chrX:154518988	154518988	A	C	intergenic	.	.	.	.	.	7.643e-05	6.612e-05
chrX:154518994	154518994	T	A	intergenic	.	.	.	.	.	5.095e-05	5.056e-05
chrX:154518996	154518996	C	G	intergenic	.	.	.	.	.	5.095e-05	0
chrX:154519045	154519045	A	C	intergenic	.	.	.	.	.	0	3.889e-06
chrX:154519046	154519046	A	T	intergenic	.	.	.	.	.	2.548e-05	1.556e-05
chrX:154519048	154519048	T	G	intergenic	.	.	.	.	.	0	2.593e-06
chrX:154519051	154519051	A	G	intergenic	.	.	.	.	.	2.548e-05	2.593e-06
chrX:154519054	154519054	A	G	intergenic	.	.	.	.	.	0	5.186e-06
chrX:154519058	154519058	G	A	intergenic	.	.	.	.	.	2.548e-05	2.593e-06
chrX:154519059	154519059	A	G	intergenic	.	.	.	.	.	0	1.167e-05
chrX:154519061	154519061	A	G	intergenic	.	.	.	.	.	0	1.945e-05
chrX:154519062	154519062	T	C	intergenic	.	.	.	.	.	0	2.593e-06
chrX:154519068	154519068	T	C	intergenic	.	.	.	.	.	0	1.296e-06
chrX:154519095	154519095	T	C	intergenic	.	.	.	.	.	7.643e-05	2.982e-05
chrX:154519099	154519099	T	C	intergenic	.	.	.	.	.	2.548e-05	1.167e-05
chrX:154519100	154519100	T	G	intergenic	.	.	.	.	.	0	3.112e-05
chrX:154519102	154519102	A	G	intergenic	.	.	.	.	.	0.0001529	0.0002308
chrX:154519108	154519108	A	T	intergenic	.	.	.	.	.	0.000535	0.0004058
chrX:154519124	154519124	C	T	intergenic	.	.	.	.	.	0	1.296e-06
chrX:154519125	154519125	C	G	intergenic	.	.	.	.	.	2.548e-05	1.685e-05
chrX:154519128	154519128	G	T	intergenic	.	.	.	.	.	2.548e-05	2.074e-05
chrX:154519129	154519129	C	T	intergenic	.	.	.	.	.	0	1.945e-05
chrX:154519136	154519136	G	A	intergenic	.	.	.	.	.	2.548e-05	2.593e-06
chrX:154519144	154519144	G	A	intergenic	.	.	.	.	.	0.002318	0.002153
chrX:154519145	154519145	T	G	intergenic	.	.	.	.	.	0.0003057	0.0001893
chrX:154519151	154519151	C	T	intergenic	.	.	.	.	.	2.548e-05	5.056e-05
chrX:154519152	154519152	G	A	intergenic	.	.	.	.	.	0	1.167e-05
chrX:154519153	154519153	G	A	intergenic	.	.	.	.	.	0	6.482e-06
chrX:154519154	154519154	C	G	intergenic	.	.	.	.	.	5.095e-05	0.00014
chrX:154519156	154519156	C	T	intergenic	.	.	.	.	.	0	1.296e-06
chrX:154519161	154519161	C	T	intergenic	.	.	.	.	.	0	1.296e-06
chrX:154519173	154519173	C	A	intergenic	.	.	.	.	.	0.0002802	0.0002787
chrX:154519175	154519175	C	T	intergenic	.	.	.	.	.	5.095e-05	2.204e-05
chrX:154519176	154519176	G	A	intergenic	.	.	.	.	.	0	6.482e-06
chrX:154519181	154519181	C	A	intergenic	.	.	.	.	.	0.0001274	0.0002126
chrX:154519182	154519182	A	G	intergenic	.	.	.	.	.	0	2.593e-06
chrX:154519189	154519189	T	C	intergenic	.	.	.	.	.	0	6.482e-06
chrX:154519195	154519195	G	A	intergenic	.	.	.	.	.	0	7.001e-05
chrX:154519201	154519201	G	C	intergenic	.	.	.	.	.	2.548e-05	2.982e-05
chrX:154519207	154519207	C	T	intergenic	.	.	.	.	.	0.0003057	0.0003721
chrX:154519208	154519208	G	A	intergenic	.	.	.	.	.	2.548e-05	4.408e-05
chrX:154519211	154519211	A	G	intergenic	.	.	.	.	.	0	7.779e-06
chrX:154519213	154519213	G	A	intergenic	.	.	.	.	.	0	5.186e-06
chrX:154519217	154519217	G	A	intergenic	.	.	.	.	.	0.005554	0.005541
chrX:154519223	154519223	C	T	intergenic	.	.	.	.	.	0	1.815e-05
chrX:154519224	154519224	A	G	intergenic	.	.	.	.	.	2.548e-05	2.723e-05
chrX:154519227	154519227	C	T	intergenic	.	.	.	.	.	0	1.167e-05
chrX:154519228	154519228	G	A	intergenic	.	.	.	.	.	5.095e-05	3.889e-06
chrX:154519234	154519234	C	G	intergenic	.	.	.	.	.	0	6.482e-06
chrX:154519235	154519235	A	G	intergenic	.	.	.	.	.	0	1.037e-05
chrX:154519237	154519237	C	G	intergenic	.	.	.	.	.	0	2.593e-06
chrX:154519241	154519241	C	T	intergenic	.	.	.	.	.	0	3.889e-06
chrX:154519244	154519244	G	A	intergenic	.	.	.	.	.	5.095e-05	3.63e-05
chrX:154519256	154519256	T	C	intergenic	.	.	.	.	.	0	9.075e-06
chrX:154519259	154519259	A	G	intergenic	.	.	.	.	.	2.548e-05	5.186e-06
chrX:154519273	154519273	T	C	intergenic	.	.	.	.	.	2.548e-05	3.241e-05
chrX:154519277	154519277	G	A	intergenic	.	.	.	.	.	0	1.296e-06
chrX:154519281	154519281	C	T	intergenic	.	.	.	.	.	0	3.889e-06
chrX:154519299	154519299	G	T	intergenic	.	.	.	.	.	2.548e-05	4.667e-05
chrX:154519301	154519301	C	T	intergenic	.	.	.	.	.	0	2.593e-06
chrX:154519303	154519303	C	T	intergenic	.	.	.	.	.	2.548e-05	1.685e-05
chrX:154519304	154519304	G	A	intergenic	.	.	.	.	.	0	6.482e-06
chrX:154519307	154519307	C	T	intergenic	.	.	.	.	.	5.095e-05	6.482e-05
chrX:154519326	154519326	C	T	intergenic	.	.	.	.	.	0.0001019	0.0001296
chrX:154519327	154519327	G	A	intergenic	.	.	.	.	.	7.643e-05	5.964e-05
chrX:154519335	154519335	C	T	intergenic	.	.	.	.	.	2.548e-05	5.964e-05
chrX:154519336	154519336	G	A	intergenic	.	.	.	.	.	2.548e-05	2.074e-05
chrX:154519350	154519350	C	G	intergenic	.	.	.	.	.	0	5.186e-06
chrX:154519362	154519362	G	A	intergenic	.	.	.	.	.	0.0001783	9.464e-05
chrX:154519364	154519364	A	T	intergenic	.	.	.	.	.	0	1.037e-05
chrX:154519366	154519366	G	A	intergenic	.	.	.	.	.	0	1.296e-06
chrX:154519372	154519372	C	T	intergenic	.	.	.	.	.	0	2.593e-06
chrX:154519376	154519376	G	T	intergenic	.	.	.	.	.	2.548e-05	2.334e-05
chrX:154519380	154519380	G	C	intergenic	.	.	.	.	.	0	1.426e-05
chrX:154519381	154519381	G	A	intergenic	.	.	.	.	.	2.548e-05	2.593e-06
chrX:154519388	154519388	A	G	intergenic	.	.	.	.	.	0	1.296e-05
chrX:154519391	154519391	G	A	intergenic	.	.	.	.	.	2.548e-05	3.63e-05
chrX:154519395	154519395	T	C	intergenic	.	.	.	.	.	0	3.889e-06
chrX:154519399	154519399	A	G	intergenic	.	.	.	.	.	5.095e-05	9.464e-05
chrX:154519400	154519400	T	C	intergenic	.	.	.	.	.	0	3.889e-06
chrX:154519403	154519403	C	T	intergenic	.	.	.	.	.	0	2.204e-05
chrX:154519405	154519405	A	C	intergenic	.	.	.	.	.	0	9.075e-06
chrX:154519407	154519407	C	A	intergenic	.	.	.	.	.	7.643e-05	3.371e-05
chrX:154519409	154519409	A	G	intergenic	.	.	.	.	.	0	9.075e-06
chrX:154519416	154519416	A	T	intergenic	.	.	.	.	.	0	2.593e-06
chrX:154519421	154519421	C	A	intergenic	.	.	.	.	.	2.548e-05	1.426e-05
chrX:154519435	154519435	T	C	intergenic	.	.	.	.	.	0	6.482e-06
chrX:154519438	154519438	T	C	intergenic	.	.	.	.	.	0	1.296e-06
chrX:154519439	154519439	T	C	intergenic	.	.	.	.	.	0	6.482e-06
chrX:154519441	154519441	A	T	intergenic	.	.	.	.	.	0	1.685e-05
chrX:154519447	154519447	T	A	intergenic	.	.	.	.	.	0	7.779e-06
chrX:154519450	154519450	G	T	intergenic	.	.	.	.	.	0	1.037e-05
chrX:154519459	154519459	T	C	intergenic	.	.	.	.	.	5.095e-05	4.927e-05
chrX:154519469	154519469	C	G	intergenic	.	.	.	.	.	0	5.186e-06
chrX:154519470	154519470	C	T	intergenic	.	.	.	.	.	2.548e-05	1.037e-05
chrX:154519479	154519479	G	C	intergenic	.	.	.	.	.	0	2.593e-06
chrX:154519487	154519487	C	T	intergenic	.	.	.	.	.	0	2.593e-06
chrX:154519488	154519488	G	A	intergenic	.	.	.	.	.	0	5.186e-06
chrX:154519489	154519489	T	C	intergenic	.	.	.	.	.	0	7.779e-06
chrX:154519491	154519491	G	C	intergenic	.	.	.	.	.	0	3.889e-06
chrX:154519498	154519498	G	A	intergenic	.	.	.	.	.	0	1.296e-06
chrX:154519499	154519499	A	G	intergenic	.	.	.	.	.	0	1.296e-06
chrX:154519502	154519502	T	C	intergenic	.	.	.	.	.	0	3.889e-06
chrX:154519504	154519504	G	C	intergenic	.	.	.	.	.	2.548e-05	1.556e-05
chrX:154519512	154519512	C	T	intergenic	.	.	.	.	.	5.095e-05	1.037e-05
chrX:154519517	154519517	G	A	intergenic	.	.	.	.	.	2.548e-05	7.779e-06
chrX:154519522	154519522	G	A	intergenic	.	.	.	.	.	0	2.593e-06
chrX:154519524	154519524	C	T	intergenic	.	.	.	.	.	0	1.037e-05
chrX:154519536	154519536	T	C	intergenic	.	.	.	.	.	2.548e-05	7.779e-06
chrX:154519538	154519538	A	G	intergenic	.	.	.	.	.	0	5.186e-06
chrX:154519564	154519564	G	A	intergenic	.	.	.	.	.	0	5.704e-05
chrX:154519566	154519566	G	A	intergenic	.	.	.	.	.	0	2.593e-06
chrX:154519568	154519568	G	A	intergenic	.	.	.	.	.	0.0001019	9.983e-05
chrX:154519569	154519569	G	A	intergenic	.	.	.	.	.	0	2.593e-06
chrX:154519572	154519572	C	T	intergenic	.	.	.	.	.	2.548e-05	1.556e-05
chrX:154519583	154519583	G	A	intergenic	.	.	.	.	.	0	2.593e-06
chrX:154519597	154519597	G	A	intergenic	.	.	.	.	.	0	1.296e-06
chrX:154519599	154519599	C	T	intergenic	.	.	.	.	.	0	2.463e-05
chrX:154519600	154519600	G	A	intergenic	.	.	.	.	.	2.548e-05	0
chrX:154519602	154519602	A	G	intergenic	.	.	.	.	.	0	6.482e-06
chrX:154519610	154519610	C	T	intergenic	.	.	.	.	.	0	5.186e-06
chrX:154519615	154519615	T	C	intergenic	.	.	.	.	.	0	1.037e-05
chrX:154519621	154519621	A	G	intergenic	.	.	.	.	.	0	3.889e-06
chrX:154519626	154519626	C	T	intergenic	.	.	.	.	.	0	3.889e-06
chrX:154519633	154519633	C	T	intergenic	.	.	.	.	.	0.009528	0.01003
chrX:154519640	154519640	G	T	intergenic	.	.	.	.	.	0	1.815e-05
chrX:154519648	154519648	C	G	intergenic	.	.	.	.	.	0	7.779e-06
chrX:154519659	154519659	G	A	intergenic	.	.	.	.	.	0	3.889e-06
chrX:154519660	154519660	G	A	intergenic	.	.	.	.	.	0	3.889e-06
chrX:154519661	154519661	G	C	intergenic	.	.	.	.	.	0	5.186e-06
chrX:154519663	154519663	T	C	intergenic	.	.	.	.	.	0	5.186e-06
chrX:154519668	154519668	G	A	intergenic	.	.	.	.	.	5.095e-05	6.612e-05
chrX:154519670	154519670	G	A	intergenic	.	.	.	.	.	0	1.296e-06
chrX:154519671	154519671	C	T	intergenic	.	.	.	.	.	0	5.575e-05
chrX:154519672	154519672	G	A	intergenic	.	.	.	.	.	0	6.871e-05
chrX:154519673	154519673	G	A	intergenic	.	.	.	.	.	0	1.296e-06
chrX:154519682	154519682	A	G	intergenic	.	.	.	.	.	5.095e-05	9.075e-06
chrX:154519687	154519687	C	T	intergenic	.	.	.	.	.	0	4.019e-05
chrX:154519703	154519703	C	T	intergenic	.	.	.	.	.	7.643e-05	0.0001011
chrX:154519704	154519704	G	A	intergenic	.	.	.	.	.	0	3.112e-05
chrX:154519714	154519714	G	A	intergenic	.	.	.	.	.	5.095e-05	2.074e-05
chrX:154519716	154519716	G	A	intergenic	.	.	.	.	.	0	3.889e-06
chrX:154519721	154519721	T	C	intergenic	.	.	.	.	.	0	1.297e-05
chrX:154519722	154519722	A	G	intergenic	.	.	.	.	.	0	1.815e-05
chrX:154519742	154519742	C	T	intergenic	.	.	.	.	.	0	1.556e-05
chrX:154519752	154519752	C	G	intergenic	.	.	.	.	.	2.549e-05	3.244e-05
chrX:154519803	154519803	T	C	intergenic	.	.	.	.	.	0	2.912e-05
chrX:154519840	154519840	C	T	intergenic	.	.	.	.	.	7.71e-05	6.807e-05
chrX:154519842	154519842	C	T	intergenic	.	.	.	.	.	5.134e-05	4.966e-05
chrX:154519865	154519865	G	A	intergenic	.	.	.	.	.	0	9.092e-06
chrX:154519871	154519871	G	A	intergenic	.	.	.	.	.	0	5.193e-06
chrX:154519916	154519916	A	C	intergenic	.	.	.	.	.	7.643e-05	8.428e-05
chrX:154519918	154519918	C	G	intergenic	.	.	.	.	.	0	2.593e-06
chrX:154519921	154519921	A	G	intergenic	.	.	.	.	.	5.095e-05	2.723e-05
chrX:154519923	154519923	T	C	intergenic	.	.	.	.	.	0	2.204e-05
chrX:154519929	154519929	C	T	intergenic	.	.	.	.	.	0	9.076e-06
chrX:154519965	154519965	T	C	intergenic	.	.	.	.	.	0	6.483e-06
chrX:154519966	154519966	A	G	intergenic	.	.	.	.	.	0	2.593e-06
chrX:154519967	154519967	T	C	intergenic	.	.	.	.	.	2.548e-05	2.075e-05
chrX:154519968	154519968	A	T	intergenic	.	.	.	.	.	0.0001019	4.019e-05
chrX:154519970	154519970	A	T	intergenic	.	.	.	.	.	7.643e-05	6.872e-05
chrX:154519976	154519976	A	G	intergenic	.	.	.	.	.	2.548e-05	5.186e-06
chrX:154519987	154519987	A	C	intergenic	.	.	.	.	.	0.0003057	0.0003397
chrX:154519989	154519989	G	A	intergenic	.	.	.	.	.	0	5.186e-06
chrX:154519990	154519990	G	A	intergenic	.	.	.	.	.	2.548e-05	3.76e-05
chrX:154519995	154519995	C	T	intergenic	.	.	.	.	.	0	1.296e-06
chrX:154519998	154519998	G	C	intergenic	.	.	.	.	.	2.548e-05	1.167e-05
chrX:154520002	154520002	C	T	intergenic	.	.	.	.	.	0	2.593e-06
chrX:154520006	154520006	A	T	intergenic	.	.	.	.	.	2.548e-05	1.167e-05
chrX:154520013	154520013	A	G	intergenic	.	.	.	.	.	0	1.037e-05
chrX:154520023	154520023	T	G	intergenic	.	.	.	.	.	0.0005859	0.0008453
chrX:154520027	154520027	T	C	intergenic	.	.	.	.	.	0	9.075e-06
chrX:154520028	154520028	G	A	intergenic	.	.	.	.	.	0	1.815e-05
chrX:154520037	154520037	G	A	intergenic	.	.	.	.	.	0	6.482e-06
chrX:154520038	154520038	G	A	intergenic	.	.	.	.	.	0	5.186e-06
chrX:154520089	154520089	T	C	intergenic	.	.	.	.	.	2.548e-05	3.889e-06
chrX:154520091	154520091	G	A	intergenic	.	.	.	.	.	0	1.037e-05
chrX:154520093	154520093	C	G	intergenic	.	.	.	.	.	0	2.074e-05
chrX:154520102	154520102	C	G	intergenic	.	.	.	.	.	5.095e-05	1.296e-06
chrX:154520104	154520104	C	T	intergenic	.	.	.	.	.	5.095e-05	7.779e-06
chrX:154520105	154520105	G	T	intergenic	.	.	.	.	.	7.643e-05	7.908e-05
chrX:154520107	154520107	T	C	intergenic	.	.	.	.	.	5.095e-05	1.945e-05
chrX:154520113	154520113	T	C	intergenic	.	.	.	.	.	2.548e-05	5.186e-06
chrX:154520115	154520115	T	C	intergenic	.	.	.	.	.	0	5.186e-06
chrX:154520118	154520118	C	G	intergenic	.	.	.	.	.	2.548e-05	1.945e-05
chrX:154520124	154520124	G	A	intergenic	.	.	.	.	.	0	5.186e-06
chrX:154520127	154520127	G	A	intergenic	.	.	.	.	.	0	1.296e-06
chrX:154520129	154520129	G	C	intergenic	.	.	.	.	.	0	5.186e-06
chrX:154520132	154520132	G	T	intergenic	.	.	.	.	.	0.0001019	9.594e-05
chrX:154520135	154520135	C	T	intergenic	.	.	.	.	.	0	2.593e-06
chrX:154520138	154520138	A	C	intergenic	.	.	.	.	.	2.548e-05	7.649e-05
chrX:154520143	154520143	G	A	intergenic	.	.	.	.	.	0	2.593e-06
chrX:154520146	154520146	G	T	intergenic	.	.	.	.	.	2.548e-05	4.149e-05
chrX:154520148	154520148	C	A	intergenic	.	.	.	.	.	0.0001529	0.0001517
chrX:154520149	154520149	C	G	intergenic	.	.	.	.	.	2.548e-05	2.334e-05
chrX:154520151	154520151	G	T	intergenic	.	.	.	.	.	0	1.815e-05
chrX:154520163	154520163	G	A	intergenic	.	.	.	.	.	0	1.296e-06
chrX:154520166	154520166	G	A	intergenic	.	.	.	.	.	0	5.186e-06
chrX:154520167	154520167	C	T	intergenic	.	.	.	.	.	5.095e-05	1.685e-05
chrX:154520168	154520168	G	A	intergenic	.	.	.	.	.	2.548e-05	1.167e-05
chrX:154520177	154520177	G	A	intergenic	.	.	.	.	.	0	1.037e-05
chrX:154520182	154520182	C	T	intergenic	.	.	.	.	.	0	3.889e-06
chrX:154520183	154520183	T	C	intergenic	.	.	.	.	.	0	3.889e-06
chrX:154520200	154520200	A	G	intergenic	.	.	.	.	.	0	6.482e-06
chrX:154520201	154520201	G	A	intergenic	.	.	.	.	.	2.548e-05	2.593e-06
chrX:154520202	154520202	G	A	intergenic	.	.	.	.	.	2.548e-05	7.779e-06
chrX:154520208	154520208	G	A	intergenic	.	.	.	.	.	0	3.889e-06
chrX:154520209	154520209	C	T	intergenic	.	.	.	.	.	5.095e-05	2.074e-05
chrX:154520210	154520210	G	A	intergenic	.	.	.	.	.	0	2.593e-06
chrX:154520214	154520214	C	T	intergenic	.	.	.	.	.	0	3.889e-06
chrX:154520229	154520229	C	G	intergenic	.	.	.	.	.	0.0008407	0.0008855
chrX:154520238	154520238	C	T	intergenic	.	.	.	.	.	0	1.296e-06
chrX:154520246	154520246	A	G	intergenic	.	.	.	.	.	0	7.779e-06
chrX:154520247	154520247	C	T	intergenic	.	.	.	.	.	2.548e-05	2.074e-05
chrX:154520251	154520251	C	A	intergenic	.	.	.	.	.	0	3.889e-05
chrX:154520254	154520254	G	T	intergenic	.	.	.	.	.	0.0001019	1.685e-05
chrX:154520257	154520257	C	T	intergenic	.	.	.	.	.	0.0001019	0.0001543
chrX:154520260	154520260	C	T	intergenic	.	.	.	.	.	5.095e-05	2.723e-05
chrX:154520268	154520268	C	T	intergenic	.	.	.	.	.	0	2.723e-05
chrX:154520269	154520269	G	A	intergenic	.	.	.	.	.	5.095e-05	4.408e-05
chrX:154520272	154520272	T	C	intergenic	.	.	.	.	.	2.548e-05	5.964e-05
chrX:154520284	154520284	T	C	intergenic	.	.	.	.	.	0	1.296e-05
chrX:154520287	154520287	T	C	intergenic	.	.	.	.	.	0	3.889e-06
chrX:154520296	154520296	C	T	intergenic	.	.	.	.	.	7.643e-05	6.093e-05
chrX:154520297	154520297	G	A	intergenic	.	.	.	.	.	0	4.927e-05
chrX:154520306	154520306	C	T	intergenic	.	.	.	.	.	0	9.075e-06
chrX:154520308	154520308	A	C	intergenic	.	.	.	.	.	0.0001019	8.557e-05
chrX:154520309	154520309	T	C	intergenic	.	.	.	.	.	0	1.037e-05
chrX:154520319	154520319	G	C	intergenic	.	.	.	.	.	0	7.779e-06
chrX:154520328	154520328	G	A	intergenic	.	.	.	.	.	0	6.482e-06
chrX:154520331	154520331	C	G	intergenic	.	.	.	.	.	0	5.186e-06
chrX:154520337	154520337	G	A	intergenic	.	.	.	.	.	0	5.186e-05
chrX:154520339	154520339	C	T	intergenic	.	.	.	.	.	0	6.482e-06
chrX:154520340	154520340	T	G	intergenic	.	.	.	.	.	0.0001274	8.686e-05
chrX:154520344	154520344	A	G	intergenic	.	.	.	.	.	0	5.186e-05
chrX:154520368	154520368	A	G	intergenic	.	.	.	.	.	0	9.075e-06
chrX:154520371	154520371	G	A	intergenic	.	.	.	.	.	5.095e-05	4.019e-05
chrX:154520375	154520375	T	G	intergenic	.	.	.	.	.	0.0001019	1.685e-05
chrX:154520387	154520387	C	T	intergenic	.	.	.	.	.	0.0001783	9.594e-05
chrX:154520388	154520388	G	A	intergenic	.	.	.	.	.	2.548e-05	1.296e-05
chrX:154520390	154520390	G	C	intergenic	.	.	.	.	.	0	1.296e-05
chrX:154520393	154520393	T	C	intergenic	.	.	.	.	.	0	5.186e-06
chrX:154520395	154520395	A	T	intergenic	.	.	.	.	.	0	1.296e-05
chrX:154520399	154520399	C	T	intergenic	.	.	.	.	.	7.643e-05	2.334e-05
chrX:154520402	154520402	C	A	intergenic	.	.	.	.	.	0	1.296e-06
chrX:154520403	154520403	C	G	intergenic	.	.	.	.	.	0	1.296e-06
chrX:154520408	154520408	A	G	intergenic	.	.	.	.	.	0	7.779e-06
chrX:154520414	154520414	T	C	intergenic	.	.	.	.	.	0	1.037e-05
chrX:154520415	154520415	G	A	intergenic	.	.	.	.	.	0	5.186e-06
chrX:154520420	154520420	G	A	intergenic	.	.	.	.	.	0	5.186e-06
chrX:154520432	154520432	C	G	intergenic	.	.	.	.	.	2.548e-05	9.075e-06
chrX:154520455	154520455	C	G	intergenic	.	.	.	.	.	0	7.779e-06
chrX:154520457	154520457	A	G	intergenic	.	.	.	.	.	0	7.779e-06
chrX:154520472	154520472	A	G	intergenic	.	.	.	.	.	0	2.593e-06
chrX:154520473	154520473	C	G	intergenic	.	.	.	.	.	0	3.889e-06
chrX:154520474	154520474	A	G	intergenic	.	.	.	.	.	0	3.889e-06
chrX:154520476	154520476	C	T	intergenic	.	.	.	.	.	0	1.296e-06
chrX:154520479	154520479	A	C	intergenic	.	.	.	.	.	0	3.112e-05
chrX:154520489	154520489	C	G	intergenic	.	.	.	.	.	0	1.296e-06
chrX:154520490	154520490	A	T	intergenic	.	.	.	.	.	7.643e-05	4.538e-05
chrX:154520491	154520491	G	A	intergenic	.	.	.	.	.	0	1.296e-05
chrX:154520492	154520492	G	C	intergenic	.	.	.	.	.	0	5.186e-06
chrX:154520503	154520503	T	A	intergenic	.	.	.	.	.	0	1.037e-05
chrX:154520508	154520508	C	G	intergenic	.	.	.	.	.	0	2.593e-06
chrX:154520510	154520510	C	T	intergenic	.	.	.	.	.	0	2.593e-06
chrX:154520513	154520513	C	T	intergenic	.	.	.	.	.	2.548e-05	7.779e-06
chrX:154520515	154520515	G	A	intergenic	.	.	.	.	.	0	1.296e-06
chrX:154520521	154520521	C	T	intergenic	.	.	.	.	.	0	2.593e-06
chrX:154520523	154520523	A	G	intergenic	.	.	.	.	.	0	2.593e-06
chrX:154520527	154520527	A	C	intergenic	.	.	.	.	.	0.0003057	0.0002826
chrX:154520529	154520529	T	C	intergenic	.	.	.	.	.	0	5.186e-06
chrX:154520532	154520532	G	C	intergenic	.	.	.	.	.	7.643e-05	0.0001841
chrX:154520537	154520537	C	G	intergenic	.	.	.	.	.	0	1.296e-06
chrX:154520547	154520547	A	G	intergenic	.	.	.	.	.	2.548e-05	3.112e-05
chrX:154520562	154520562	C	T	intergenic	.	.	.	.	.	0	2.593e-06
chrX:154520570	154520570	C	T	intergenic	.	.	.	.	.	0.003184	0.003267
chrX:154520579	154520579	C	A	intergenic	.	.	.	.	.	0	1.815e-05
chrX:154520592	154520592	G	A	intergenic	.	.	.	.	.	0	1.296e-06
chrX:154520598	154520598	C	T	intergenic	.	.	.	.	.	0	9.075e-05
chrX:154520601	154520601	T	C	intergenic	.	.	.	.	.	0	5.186e-06
chrX:154520604	154520604	C	T	intergenic	.	.	.	.	.	0	3.889e-06
chrX:154520614	154520614	A	G	intergenic	.	.	.	.	.	0	2.593e-06
chrX:154520630	154520630	G	A	intergenic	.	.	.	.	.	0	1.426e-05
chrX:154520638	154520638	T	C	intergenic	.	.	.	.	.	0	1.296e-06
chrX:154520651	154520651	T	C	intergenic	.	.	.	.	.	0.0003821	0.0003112
chrX:154520653	154520653	G	C	intergenic	.	.	.	.	.	0	7.779e-06
chrX:154520659	154520659	G	C	intergenic	.	.	.	.	.	0	1.167e-05
chrX:154520668	154520668	G	C	intergenic	.	.	.	.	.	0	1.296e-06
chrX:154520674	154520674	G	A	intergenic	.	.	.	.	.	0	7.779e-06
chrX:154520687	154520687	C	G	intergenic	.	.	.	.	.	0	2.593e-06
chrX:154520689	154520689	C	G	intergenic	.	.	.	.	.	0	1.167e-05
chrX:154520690	154520690	T	C	intergenic	.	.	.	.	.	0	5.186e-06
chrX:154520694	154520694	G	A	intergenic	.	.	.	.	.	0	1.296e-06
chrX:154520696	154520696	C	T	intergenic	.	.	.	.	.	0	2.593e-06
chrX:154520699	154520699	G	T	intergenic	.	.	.	.	.	0	1.296e-05
chrX:154520705	154520705	C	G	intergenic	.	.	.	.	.	0	2.593e-06
chrX:154520710	154520710	C	T	intergenic	.	.	.	.	.	2.548e-05	0
chrX:154520712	154520712	G	A	intergenic	.	.	.	.	.	0	7.779e-06
chrX:154520719	154520719	G	A	intergenic	.	.	.	.	.	0	1.296e-06
chrX:154520741	154520741	C	G	intergenic	.	.	.	.	.	2.548e-05	6.482e-06
chrX:154520744	154520744	G	A	intergenic	.	.	.	.	.	0	1.296e-06
chrX:154520747	154520747	T	C	intergenic	.	.	.	.	.	2.548e-05	7.779e-06
chrX:154520753	154520753	G	T	intergenic	.	.	.	.	.	0	2.334e-05
chrX:154520761	154520761	A	C	intergenic	.	.	.	.	.	0.0004586	0.0004577
chrX:154520764	154520764	C	T	intergenic	.	.	.	.	.	2.548e-05	3.889e-06
chrX:154520766	154520766	C	T	intergenic	.	.	.	.	.	0	1.296e-06
chrX:154520767	154520767	T	C	intergenic	.	.	.	.	.	0	1.426e-05
chrX:154520768	154520768	G	T	intergenic	.	.	.	.	.	5.095e-05	2.074e-05
chrX:154520770	154520770	C	T	intergenic	.	.	.	.	.	0	5.186e-06
chrX:154520778	154520778	A	C	intergenic	.	.	.	.	.	5.095e-05	2.723e-05
chrX:154520779	154520779	A	G	intergenic	.	.	.	.	.	0	3.112e-05
chrX:154520783	154520783	A	G	intergenic	.	.	.	.	.	0	5.186e-06
chrX:154520784	154520784	A	C	intergenic	.	.	.	.	.	0.0005859	0.0006418
chrX:154520785	154520785	T	C	intergenic	.	.	.	.	.	2.548e-05	5.186e-06
chrX:154520789	154520789	G	A	intergenic	.	.	.	.	.	0	1.296e-06
chrX:154520790	154520790	G	A	intergenic	.	.	.	.	.	7.643e-05	0.0001063
chrX:154520797	154520797	A	G	intergenic	.	.	.	.	.	0	6.482e-06
chrX:154520798	154520798	C	T	intergenic	.	.	.	.	.	0.0001529	8.298e-05
chrX:154520799	154520799	G	A	intergenic	.	.	.	.	.	0	5.186e-06
chrX:154520807	154520807	A	C	intergenic	.	.	.	.	.	2.548e-05	1.167e-05
chrX:154520808	154520808	C	T	intergenic	.	.	.	.	.	5.095e-05	9.075e-06
chrX:154520834	154520834	G	A	intergenic	.	.	.	.	.	0	2.593e-06
chrX:154520841	154520841	C	T	intergenic	.	.	.	.	.	5.095e-05	6.482e-06
chrX:154520852	154520852	C	G	intergenic	.	.	.	.	.	2.548e-05	1.037e-05
chrX:154520854	154520854	T	C	intergenic	.	.	.	.	.	0	2.593e-06
chrX:154520857	154520857	G	A	intergenic	.	.	.	.	.	0	1.297e-06
chrX:154520874	154520874	C	T	intergenic	.	.	.	.	.	0	5.186e-06
chrX:154520888	154520888	T	G	intergenic	.	.	.	.	.	0.0001529	0.0002152
chrX:154520891	154520891	T	C	intergenic	.	.	.	.	.	0	3.89e-06
chrX:154520892	154520892	G	A	intergenic	.	.	.	.	.	0	3.89e-06
chrX:154520894	154520894	A	C	intergenic	.	.	.	.	.	0.0002038	0.0001789
chrX:154520899	154520899	C	T	intergenic	.	.	.	.	.	0	7.779e-06
chrX:154520900	154520900	G	A	intergenic	.	.	.	.	.	0	9.076e-06
chrX:154520902	154520902	C	G	intergenic	.	.	.	.	.	0	9.076e-06
chrX:154520908	154520908	T	A	intergenic	.	.	.	.	.	2.548e-05	1.297e-05
chrX:154520912	154520912	A	T	intergenic	.	.	.	.	.	5.095e-05	4.408e-05
chrX:154520915	154520915	A	G	intergenic	.	.	.	.	.	0	3.89e-06
chrX:154520919	154520919	A	G	intergenic	.	.	.	.	.	0	9.076e-06
chrX:154520928	154520928	G	A	intergenic	.	.	.	.	.	2.548e-05	3.89e-05
chrX:154520942	154520942	A	G	intergenic	.	.	.	.	.	0	2.593e-06
chrX:154520943	154520943	C	T	intergenic	.	.	.	.	.	0	1.037e-05
chrX:154520944	154520944	G	A	intergenic	.	.	.	.	.	2.548e-05	1.297e-06
chrX:154520948	154520948	G	C	intergenic	.	.	.	.	.	0	1.297e-06
chrX:154520950	154520950	A	C	intergenic	.	.	.	.	.	7.643e-05	4.149e-05
chrX:154520955	154520955	C	A	intergenic	.	.	.	.	.	0	2.204e-05
chrX:154520958	154520958	A	C	intergenic	.	.	.	.	.	2.548e-05	9.076e-06
chrX:154520961	154520961	C	T	intergenic	.	.	.	.	.	0	2.593e-06
chrX:154520963	154520963	C	T	intergenic	.	.	.	.	.	0	3.371e-05
chrX:154520964	154520964	G	A	intergenic	.	.	.	.	.	2.548e-05	1.297e-06
chrX:154520970	154520970	C	G	intergenic	.	.	.	.	.	0	5.186e-06
chrX:154520971	154520971	T	C	intergenic	.	.	.	.	.	0	1.297e-06
chrX:154520974	154520974	G	A	intergenic	.	.	.	.	.	0	1.297e-06
chrX:154520976	154520976	C	T	intergenic	.	.	.	.	.	0	2.593e-06
chrX:154520977	154520977	A	G	intergenic	.	.	.	.	.	0	6.483e-06
chrX:154520985	154520985	C	T	intergenic	.	.	.	.	.	0	1.815e-05
chrX:154520990	154520990	T	G	intergenic	.	.	.	.	.	7.643e-05	9.853e-05
chrX:154520995	154520995	T	C	intergenic	.	.	.	.	.	0	6.483e-06
chrX:154521006	154521006	G	A	intergenic	.	.	.	.	.	0	2.723e-05
chrX:154521008	154521008	T	C	intergenic	.	.	.	.	.	7.643e-05	1.037e-05
chrX:154521009	154521009	T	C	intergenic	.	.	.	.	.	2.548e-05	0
chrX:154521015	154521015	G	A	intergenic	.	.	.	.	.	0	1.297e-06
chrX:154521020	154521020	G	A	intergenic	.	.	.	.	.	0	1.556e-05
chrX:154521023	154521023	A	G	intergenic	.	.	.	.	.	0	7.779e-06
chrX:154521035	154521035	C	T	intergenic	.	.	.	.	.	0	1.297e-06
chrX:154521043	154521043	C	A	intergenic	.	.	.	.	.	2.548e-05	2.204e-05
chrX:154521048	154521048	G	A	intergenic	.	.	.	.	.	0	1.297e-06
chrX:154521058	154521058	G	A	intergenic	.	.	.	.	.	0	7.779e-06
chrX:154521065	154521065	T	C	intergenic	.	.	.	.	.	5.095e-05	8.816e-05
chrX:154521068	154521068	C	G	intergenic	.	.	.	.	.	2.548e-05	6.483e-06
chrX:154521105	154521105	A	G	intergenic	.	.	.	.	.	0	1.297e-06
chrX:154521115	154521115	G	T	intergenic	.	.	.	.	.	5.095e-05	5.186e-05
chrX:154521116	154521116	C	T	intergenic	.	.	.	.	.	0.0001274	5.834e-05
chrX:154521117	154521117	G	A	intergenic	.	.	.	.	.	0	1.685e-05
chrX:154521126	154521126	C	T	intergenic	.	.	.	.	.	0	7.779e-06
chrX:154521127	154521127	G	A	intergenic	.	.	.	.	.	5.095e-05	1.685e-05
chrX:154521131	154521131	G	A	intergenic	.	.	.	.	.	0	1.297e-06
chrX:154521133	154521133	A	C	intergenic	.	.	.	.	.	0	1.297e-06
chrX:154521143	154521143	C	G	intergenic	.	.	.	.	.	0.0001529	0.0002334
chrX:154521156	154521156	A	G	intergenic	.	.	.	.	.	0	1.297e-06
chrX:154521165	154521165	A	G	intergenic	.	.	.	.	.	0	2.593e-06
chrX:154521168	154521168	A	G	intergenic	.	.	.	.	.	0	2.593e-06
chrX:154521172	154521172	A	C	intergenic	.	.	.	.	.	0	5.186e-06
chrX:154521175	154521175	T	A	intergenic	.	.	.	.	.	0	6.483e-06
chrX:154521179	154521179	A	T	intergenic	.	.	.	.	.	0	1.297e-06
chrX:154521182	154521182	G	A	intergenic	.	.	.	.	.	0	1.297e-06
chrX:154521187	154521187	T	C	intergenic	.	.	.	.	.	0	3.89e-06
chrX:154521192	154521192	C	G	intergenic	.	.	.	.	.	0	1.297e-06
chrX:154521195	154521195	C	T	intergenic	.	.	.	.	.	2.548e-05	2.593e-05
chrX:154521196	154521196	G	A	intergenic	.	.	.	.	.	0	2.593e-06
chrX:154521197	154521197	T	C	intergenic	.	.	.	.	.	0	1.297e-06
chrX:154521202	154521202	A	C	intergenic	.	.	.	.	.	2.548e-05	6.483e-06
chrX:154521208	154521208	G	C	intergenic	.	.	.	.	.	0	2.074e-05
chrX:154521211	154521211	A	G	intergenic	.	.	.	.	.	0	2.463e-05
chrX:154521215	154521215	G	T	intergenic	.	.	.	.	.	0.0001529	0.0001504
chrX:154521217	154521217	G	A	intergenic	.	.	.	.	.	0	1.297e-06
chrX:154521221	154521221	C	G	intergenic	.	.	.	.	.	0	1.297e-06
chrX:154521223	154521223	A	G	intergenic	.	.	.	.	.	0	1.297e-06
chrX:154521226	154521226	T	C	intergenic	.	.	.	.	.	0	1.297e-06
chrX:154521231	154521231	A	G	intergenic	.	.	.	.	.	2.548e-05	7.779e-06
chrX:154521235	154521235	A	T	intergenic	.	.	.	.	.	0	1.297e-05
chrX:154521241	154521241	A	C	intergenic	.	.	.	.	.	0	6.483e-06
chrX:154521250	154521250	A	G	intergenic	.	.	.	.	.	2.548e-05	2.593e-05
chrX:154521253	154521253	T	C	intergenic	.	.	.	.	.	0	6.483e-06
chrX:154521259	154521259	G	T	intergenic	.	.	.	.	.	2.548e-05	6.483e-06
chrX:154521264	154521264	G	T	intergenic	.	.	.	.	.	0	1.297e-05
chrX:154521269	154521269	T	G	intergenic	.	.	.	.	.	0	1.167e-05
chrX:154521273	154521273	A	C	intergenic	.	.	.	.	.	0	2.074e-05
chrX:154521276	154521276	T	C	intergenic	.	.	.	.	.	0	1.297e-06
chrX:154521281	154521281	G	C	intergenic	.	.	.	.	.	0	6.483e-06
chrX:154521282	154521282	C	T	intergenic	.	.	.	.	.	5.095e-05	7.001e-05
chrX:154521287	154521287	C	T	intergenic	.	.	.	.	.	2.548e-05	6.483e-06
chrX:154521288	154521288	C	T	intergenic	.	.	.	.	.	0	5.186e-06
chrX:154521291	154521291	A	G	intergenic	.	.	.	.	.	2.548e-05	0
chrX:154521292	154521292	G	A	intergenic	.	.	.	.	.	2.548e-05	2.593e-06
chrX:154521307	154521307	C	T	intergenic	.	.	.	.	.	2.548e-05	6.483e-06
chrX:154521323	154521323	T	C	intergenic	.	.	.	.	.	0	5.186e-06
chrX:154521328	154521328	C	A	intergenic	.	.	.	.	.	0	1.426e-05
chrX:154521332	154521332	C	T	intergenic	.	.	.	.	.	7.643e-05	4.667e-05
chrX:154521334	154521334	A	G	intergenic	.	.	.	.	.	0	1.297e-06
chrX:154521338	154521338	C	G	intergenic	.	.	.	.	.	2.548e-05	3.89e-06
chrX:154521346	154521346	G	A	intergenic	.	.	.	.	.	0	1.297e-06
chrX:154521350	154521350	A	G	intergenic	.	.	.	.	.	5.095e-05	1.167e-05
chrX:154521354	154521354	T	C	intergenic	.	.	.	.	.	0	2.074e-05
chrX:154521355	154521355	C	T	intergenic	.	.	.	.	.	0	2.593e-06
chrX:154521357	154521357	A	G	intergenic	.	.	.	.	.	0	1.297e-06
chrX:154521358	154521358	G	A	intergenic	.	.	.	.	.	0	1.297e-06
chrX:154521369	154521369	G	A	intergenic	.	.	.	.	.	0	1.297e-06
chrX:154521370	154521370	A	G	intergenic	.	.	.	.	.	0	2.593e-06
chrX:154521371	154521371	C	T	intergenic	.	.	.	.	.	0	5.186e-06
chrX:154521372	154521372	C	T	intergenic	.	.	.	.	.	7.643e-05	4.797e-05
chrX:154521373	154521373	T	C	intergenic	.	.	.	.	.	0	1.037e-05
chrX:154521374	154521374	A	G	intergenic	.	.	.	.	.	0	2.593e-06
chrX:154521383	154521383	C	T	intergenic	.	.	.	.	.	0	2.593e-06
chrX:154521385	154521385	G	C	intergenic	.	.	.	.	.	0	9.076e-06
chrX:154521389	154521389	G	A	intergenic	.	.	.	.	.	0	1.297e-05
chrX:154521393	154521393	C	T	intergenic	.	.	.	.	.	0	2.593e-06
chrX:154521395	154521395	T	C	intergenic	.	.	.	.	.	0	6.483e-06
chrX:154521396	154521396	G	A	intergenic	.	.	.	.	.	0	2.593e-06
chrX:154521397	154521397	T	A	intergenic	.	.	.	.	.	0	3.89e-06
chrX:154521404	154521404	A	T	intergenic	.	.	.	.	.	0	6.483e-06
chrX:154521406	154521406	T	C	intergenic	.	.	.	.	.	0	3.89e-06
chrX:154521408	154521408	C	T	intergenic	.	.	.	.	.	0	9.076e-06
chrX:154521414	154521414	G	A	intergenic	.	.	.	.	.	7.643e-05	9.205e-05
chrX:154521418	154521418	G	A	intergenic	.	.	.	.	.	0	2.593e-06
chrX:154521422	154521422	G	A	intergenic	.	.	.	.	.	0.0001274	0.0001387
chrX:154521424	154521424	T	C	intergenic	.	.	.	.	.	0.0001019	0.000105
chrX:154521435	154521435	C	T	intergenic	.	.	.	.	.	0	1.167e-05
chrX:154521436	154521436	A	G	intergenic	.	.	.	.	.	0	9.076e-06
chrX:154521438	154521438	C	T	intergenic	.	.	.	.	.	0.002013	0.001636
chrX:154521441	154521441	C	T	intergenic	.	.	.	.	.	0	1.297e-06
chrX:154521446	154521446	T	A	intergenic	.	.	.	.	.	0	1.037e-05
chrX:154521448	154521448	T	C	intergenic	.	.	.	.	.	7.643e-05	7.001e-05
chrX:154521451	154521451	T	C	intergenic	.	.	.	.	.	0	3.89e-06
chrX:154521452	154521452	C	G	intergenic	.	.	.	.	.	0	2.593e-06
chrX:154521455	154521455	A	G	intergenic	.	.	.	.	.	2.548e-05	2.334e-05
chrX:154521456	154521456	A	G	intergenic	.	.	.	.	.	2.548e-05	7.779e-06
chrX:154521458	154521458	A	G	intergenic	.	.	.	.	.	0	1.297e-06
chrX:154521460	154521460	A	G	intergenic	.	.	.	.	.	0	3.89e-06
chrX:154521465	154521465	G	A	intergenic	.	.	.	.	.	0	2.593e-06
chrX:154521470	154521470	C	T	intergenic	.	.	.	.	.	0	1.297e-06
chrX:154521472	154521472	A	G	intergenic	.	.	.	.	.	0.0003312	0.0003345
chrX:154521475	154521475	C	T	intergenic	.	.	.	.	.	0	1.297e-06
chrX:154521478	154521478	T	C	intergenic	.	.	.	.	.	0	3.89e-06
chrX:154521479	154521479	G	A	intergenic	.	.	.	.	.	0	1.297e-06
chrX:154521480	154521480	C	T	intergenic	.	.	.	.	.	0.0001783	0.0001997
chrX:154521506	154521506	G	T	intergenic	.	.	.	.	.	0.0002548	0.0003501
chrX:154521510	154521510	A	G	intergenic	.	.	.	.	.	0	3.89e-06
chrX:154521512	154521512	C	T	intergenic	.	.	.	.	.	2.548e-05	3.241e-05
chrX:154521514	154521514	G	A	intergenic	.	.	.	.	.	0	2.593e-06
chrX:154521518	154521518	A	C	intergenic	.	.	.	.	.	0.0005095	0.0003384
chrX:154521519	154521519	T	C	intergenic	.	.	.	.	.	0	9.075e-06
chrX:154521524	154521524	C	T	intergenic	.	.	.	.	.	0	2.593e-06
chrX:154521526	154521526	A	C	intergenic	.	.	.	.	.	0	1.815e-05
chrX:154521527	154521527	G	A	intergenic	.	.	.	.	.	0	2.593e-06
chrX:154521529	154521529	T	A	intergenic	.	.	.	.	.	2.548e-05	1.296e-06
chrX:154521532	154521532	C	G	intergenic	.	.	.	.	.	0	7.779e-06
chrX:154521535	154521535	C	T	intergenic	.	.	.	.	.	0	3.889e-06
chrX:154521537	154521537	C	A	intergenic	.	.	.	.	.	0	7.779e-06
chrX:154521539	154521539	T	C	intergenic	.	.	.	.	.	0	1.815e-05
chrX:154521540	154521540	G	A	intergenic	.	.	.	.	.	0	3.89e-06
chrX:154521549	154521549	T	G	intergenic	.	.	.	.	.	0	1.945e-05
chrX:154521552	154521552	A	G	intergenic	.	.	.	.	.	0	2.723e-05
chrX:154521555	154521555	A	G	intergenic	.	.	.	.	.	7.643e-05	5.964e-05
chrX:154521556	154521556	T	C	intergenic	.	.	.	.	.	0.0001274	0.000201
chrX:154521557	154521557	G	A	intergenic	.	.	.	.	.	2.548e-05	1.297e-06
chrX:154521558	154521558	G	A	intergenic	.	.	.	.	.	2.548e-05	3.76e-05
chrX:154521560	154521560	C	T	intergenic	.	.	.	.	.	0	5.186e-06
chrX:154521563	154521563	G	A	intergenic	.	.	.	.	.	0.0001783	0.0001685
chrX:154521566	154521566	G	A	intergenic	.	.	.	.	.	2.548e-05	5.834e-05
chrX:154521570	154521570	G	A	intergenic	.	.	.	.	.	0	1.296e-06
chrX:154521571	154521571	A	G	intergenic	.	.	.	.	.	0	1.037e-05
chrX:154521572	154521572	G	C	intergenic	.	.	.	.	.	2.548e-05	1.556e-05
chrX:154521576	154521576	G	A	intergenic	.	.	.	.	.	0	7.779e-06
chrX:154521581	154521581	G	T	intergenic	.	.	.	.	.	0	6.482e-06
chrX:154521586	154521586	T	C	intergenic	.	.	.	.	.	0	6.482e-06
chrX:154521588	154521588	C	A	intergenic	.	.	.	.	.	5.095e-05	2.463e-05
chrX:154521589	154521589	C	G	intergenic	.	.	.	.	.	0	1.296e-06
chrX:154521591	154521591	C	G	intergenic	.	.	.	.	.	0	6.482e-06
chrX:154521593	154521593	G	A	intergenic	.	.	.	.	.	5.095e-05	0.0001063
chrX:154521596	154521596	C	T	intergenic	.	.	.	.	.	0.0002802	0.0002904
chrX:154521598	154521598	A	T	intergenic	.	.	.	.	.	0	6.482e-06
chrX:154521601	154521601	C	T	intergenic	.	.	.	.	.	0	1.296e-06
chrX:154521602	154521602	C	T	intergenic	.	.	.	.	.	2.548e-05	0.0001284
chrX:154521604	154521604	G	A	intergenic	.	.	.	.	.	5.095e-05	3.63e-05
chrX:154521607	154521607	A	T	intergenic	.	.	.	.	.	5.095e-05	2.982e-05
chrX:154521613	154521613	C	T	intergenic	.	.	.	.	.	0.0001274	5.705e-05
chrX:154521616	154521616	T	A	intergenic	.	.	.	.	.	7.643e-05	9.724e-05
chrX:154521619	154521619	T	C	intergenic	.	.	.	.	.	0.0002038	8.686e-05
chrX:154521628	154521628	T	C	intergenic	.	.	.	.	.	0.0005095	0.0002684
chrX:154521631	154521631	G	A	intergenic	.	.	.	.	.	7.643e-05	0
chrX:154521637	154521637	G	C	intergenic	.	.	.	.	.	0	2.593e-06
chrX:154521640	154521640	G	A	intergenic	.	.	.	.	.	2.548e-05	5.186e-06
chrX:154521644	154521644	G	T	intergenic	.	.	.	.	.	0	2.334e-05
chrX:154521648	154521648	C	G	intergenic	.	.	.	.	.	0	1.296e-06
chrX:154521654	154521654	G	C	intergenic	.	.	.	.	.	0	1.296e-06
chrX:154521659	154521659	G	A	intergenic	.	.	.	.	.	0	2.593e-06
chrX:154521662	154521662	A	G	intergenic	.	.	.	.	.	0	2.852e-05
chrX:154521669	154521669	G	A	intergenic	.	.	.	.	.	0.0002802	0.000315
chrX:154521671	154521671	C	T	intergenic	.	.	.	.	.	0	9.075e-06
chrX:154521675	154521675	T	C	intergenic	.	.	.	.	.	0	5.186e-06
chrX:154521677	154521677	T	C	intergenic	.	.	.	.	.	0	1.685e-05
chrX:154521678	154521678	C	T	intergenic	.	.	.	.	.	0	6.482e-06
chrX:154521681	154521681	C	T	intergenic	.	.	.	.	.	0	1.296e-06
chrX:154521682	154521682	T	C	intergenic	.	.	.	.	.	2.548e-05	1.167e-05
chrX:154521686	154521686	T	C	intergenic	.	.	.	.	.	5.095e-05	7.779e-05
chrX:154521694	154521694	G	A	intergenic	.	.	.	.	.	0.0002038	0.0002515
chrX:154521696	154521696	A	G	intergenic	.	.	.	.	.	0	2.593e-06
chrX:154521698	154521698	C	T	intergenic	.	.	.	.	.	7.643e-05	3.76e-05
chrX:154521704	154521704	G	A	intergenic	.	.	.	.	.	0.0001529	0.0001271
chrX:154521710	154521710	G	A	intergenic	.	.	.	.	.	0	1.296e-06
chrX:154521712	154521712	A	T	intergenic	.	.	.	.	.	0	1.296e-06
chrX:154521713	154521713	T	C	intergenic	.	.	.	.	.	0	2.593e-06
chrX:154521723	154521723	T	C	intergenic	.	.	.	.	.	0	0.0001102
chrX:154521725	154521725	G	A	intergenic	.	.	.	.	.	7.643e-05	4.149e-05
chrX:154521728	154521728	C	T	intergenic	.	.	.	.	.	0	1.297e-06
chrX:154521733	154521733	G	T	intergenic	.	.	.	.	.	0	2.593e-06
chrX:154521736	154521736	C	G	intergenic	.	.	.	.	.	0	2.593e-06
chrX:154521737	154521737	A	T	intergenic	.	.	.	.	.	0	1.297e-06
chrX:154521739	154521739	T	C	intergenic	.	.	.	.	.	0	1.297e-06
chrX:154521745	154521745	G	T	intergenic	.	.	.	.	.	0.0005605	0.0006457
chrX:154521746	154521746	A	C	intergenic	.	.	.	.	.	0	5.186e-06
chrX:154521749	154521749	G	A	intergenic	.	.	.	.	.	0.0001529	0.0002373
chrX:154521750	154521750	G	T	intergenic	.	.	.	.	.	0	5.575e-05
chrX:154521752	154521752	G	C	intergenic	.	.	.	.	.	2.548e-05	5.316e-05
chrX:154521758	154521758	C	T	intergenic	.	.	.	.	.	2.548e-05	2.463e-05
chrX:154521765	154521765	A	G	intergenic	.	.	.	.	.	0.0002803	0.0001815
chrX:154521766	154521766	T	C	intergenic	.	.	.	.	.	0	7.779e-06
chrX:154521769	154521769	C	T	intergenic	.	.	.	.	.	0.002675	0.002537
chrX:154521770	154521770	G	A	intergenic	.	.	.	.	.	0.0006115	0.0004992
chrX:154521775	154521775	G	A	intergenic	.	.	.	.	.	0	3.89e-06
chrX:154521780	154521780	A	T	intergenic	.	.	.	.	.	0	3.89e-06
chrX:154521781	154521781	C	T	intergenic	.	.	.	.	.	0.0004076	0.0002438
chrX:154521784	154521784	G	A	intergenic	.	.	.	.	.	0	1.037e-05
chrX:154521785	154521785	T	C	intergenic	.	.	.	.	.	0	2.593e-06
chrX:154521788	154521788	G	A	intergenic	.	.	.	.	.	0.001834	0.001944
chrX:154521790	154521790	A	G	intergenic	.	.	.	.	.	0.0001019	7.001e-05
chrX:154521794	154521794	A	G	intergenic	.	.	.	.	.	0	1.297e-06
chrX:154521795	154521795	T	C	intergenic	.	.	.	.	.	0	3.89e-06
chrX:154521814	154521814	A	C	intergenic	.	.	.	.	.	0	1.167e-05
chrX:154521815	154521815	C	T	intergenic	.	.	.	.	.	2.548e-05	2.723e-05
chrX:154521818	154521818	C	T	intergenic	.	.	.	.	.	0.0002293	0.0002865
chrX:154521822	154521822	G	A	intergenic	.	.	.	.	.	0	2.074e-05
chrX:154521824	154521824	G	A	intergenic	.	.	.	.	.	5.095e-05	1.426e-05
chrX:154521825	154521825	A	G	intergenic	.	.	.	.	.	2.548e-05	2.982e-05
chrX:154521827	154521827	G	A	intergenic	.	.	.	.	.	0.001656	0.001455
chrX:154521828	154521828	T	C	intergenic	.	.	.	.	.	0	1.297e-06
chrX:154521829	154521829	T	C	intergenic	.	.	.	.	.	7.643e-05	2.463e-05
chrX:154521839	154521839	A	G	intergenic	.	.	.	.	.	0.003006	0.002948
chrX:154521842	154521842	A	G	intergenic	.	.	.	.	.	0.0006879	0.0006457
chrX:154521850	154521850	T	C	intergenic	.	.	.	.	.	0	6.483e-06
chrX:154521851	154521851	C	G	intergenic	.	.	.	.	.	0	2.593e-06
chrX:154521852	154521852	T	C	intergenic	.	.	.	.	.	0.0001019	0.0001141
chrX:154521854	154521854	G	A	intergenic	.	.	.	.	.	0	2.723e-05
chrX:154521857	154521857	T	C	intergenic	.	.	.	.	.	5.096e-05	8.039e-05
chrX:154521858	154521858	A	C	intergenic	.	.	.	.	.	0.0001274	7.131e-05
chrX:154521859	154521859	C	T	intergenic	.	.	.	.	.	0.009529	0.009282
chrX:154521860	154521860	G	A	intergenic	.	.	.	.	.	0.0003822	0.000363
chrX:154521861	154521861	T	C	intergenic	.	.	.	.	.	0	1.297e-06
chrX:154521862	154521862	G	A	intergenic	.	.	.	.	.	0.0001783	0.0002541
chrX:154521863	154521863	C	T	intergenic	.	.	.	.	.	0.002471	0.002626
chrX:154521864	154521864	A	C	intergenic	.	.	.	.	.	0.0003312	0.0001582
chrX:154521865	154521865	C	T	intergenic	.	.	.	.	.	0.00265	0.002645
chrX:154521869	154521869	C	T	intergenic	.	.	.	.	.	5.095e-05	3.501e-05
chrX:154521870	154521870	A	G	intergenic	.	.	.	.	.	0	5.316e-05
chrX:154521875	154521875	T	C	intergenic	.	.	.	.	.	0	5.186e-06
chrX:154521876	154521876	A	G	intergenic	.	.	.	.	.	0	1.297e-06
chrX:154521879	154521879	A	G	intergenic	.	.	.	.	.	0	1.297e-06
chrX:154521880	154521880	C	T	intergenic	.	.	.	.	.	0.0001274	0.0001219
chrX:154521887	154521887	T	G	intergenic	.	.	.	.	.	5.095e-05	7.52e-05
chrX:154521894	154521894	T	G	intergenic	.	.	.	.	.	0.0005859	0.0006781
chrX:154521896	154521896	A	T	intergenic	.	.	.	.	.	7.643e-05	0.0001037
chrX:154521897	154521897	T	G	intergenic	.	.	.	.	.	0	1.297e-06
chrX:154521899	154521899	A	G	intergenic	.	.	.	.	.	7.643e-05	9.464e-05
chrX:154521901	154521901	G	A	intergenic	.	.	.	.	.	2.548e-05	0
chrX:154521903	154521903	C	T	intergenic	.	.	.	.	.	0.0006624	0.0007636
chrX:154521906	154521906	A	G	intergenic	.	.	.	.	.	0.0001783	0.0002437
chrX:154521907	154521907	G	C	intergenic	.	.	.	.	.	2.548e-05	2.463e-05
chrX:154521909	154521909	T	C	intergenic	.	.	.	.	.	0.0006624	0.0007325
chrX:154521910	154521910	T	G	intergenic	.	.	.	.	.	0.0002293	0.0001102
chrX:154521912	154521912	T	C	intergenic	.	.	.	.	.	0.0005095	0.0005886
chrX:154521914	154521914	T	C	intergenic	.	.	.	.	.	0.0001274	7.131e-05
chrX:154521917	154521917	C	T	intergenic	.	.	.	.	.	0	6.482e-06
chrX:154521921	154521921	C	T	intergenic	.	.	.	.	.	2.548e-05	2.723e-05
chrX:154521930	154521930	C	T	intergenic	.	.	.	.	.	2.548e-05	2.334e-05
chrX:154521931	154521931	T	C	intergenic	.	.	.	.	.	5.095e-05	5.186e-06
chrX:154521932	154521932	G	A	intergenic	.	.	.	.	.	2.548e-05	6.223e-05
chrX:154521934	154521934	C	T	intergenic	.	.	.	.	.	5.095e-05	5.445e-05
chrX:154521940	154521940	C	G	intergenic	.	.	.	.	.	0	2.593e-06
chrX:154521948	154521948	T	C	intergenic	.	.	.	.	.	0	3.501e-05
chrX:154521951	154521951	C	T	intergenic	.	.	.	.	.	0	6.482e-06
chrX:154521954	154521954	T	A	intergenic	.	.	.	.	.	0.0008662	0.0008972
chrX:154521957	154521957	T	C	intergenic	.	.	.	.	.	0.0004331	0.0002593
chrX:154521963	154521963	A	G	intergenic	.	.	.	.	.	2.548e-05	5.186e-06
chrX:154521966	154521966	G	A	intergenic	.	.	.	.	.	0.003643	0.003274
chrX:154521967	154521967	C	T	intergenic	.	.	.	.	.	0	3.241e-05
chrX:154521970	154521970	T	G	intergenic	.	.	.	.	.	0	5.186e-06
chrX:154521971	154521971	C	G	intergenic	.	.	.	.	.	0	2.593e-06
chrX:154521974	154521974	T	G	intergenic	.	.	.	.	.	0	2.463e-05
chrX:154521975	154521975	T	C	intergenic	.	.	.	.	.	7.643e-05	4.278e-05
chrX:154521976	154521976	T	C	intergenic	.	.	.	.	.	0.0001019	7.001e-05
chrX:154521978	154521978	G	A	intergenic	.	.	.	.	.	7.643e-05	0.0002813
chrX:154521980	154521980	T	C	intergenic	.	.	.	.	.	5.095e-05	7.779e-06
chrX:154521981	154521981	G	A	intergenic	.	.	.	.	.	0	8.427e-05
chrX:154521982	154521982	A	C	intergenic	.	.	.	.	.	2.548e-05	0
chrX:154521983	154521983	A	G	intergenic	.	.	.	.	.	7.643e-05	0.0001024
chrX:154521984	154521984	A	G	intergenic	.	.	.	.	.	0	3.89e-06
chrX:154521986	154521986	A	C	intergenic	.	.	.	.	.	0.0001019	8.168e-05
chrX:154521989	154521989	G	A	intergenic	.	.	.	.	.	0	3.112e-05
chrX:154521990	154521990	A	G	intergenic	.	.	.	.	.	0.0003821	0.0004784
chrX:154521991	154521991	A	C	intergenic	.	.	.	.	.	0	2.463e-05
chrX:154521995	154521995	A	C	intergenic	.	.	.	.	.	0.0001529	0.0001037
chrX:154522003	154522003	A	G	intergenic	.	.	.	.	.	0	9.075e-06
chrX:154522004	154522004	T	G	intergenic	.	.	.	.	.	0	3.112e-05
chrX:154522005	154522005	A	T	intergenic	.	.	.	.	.	2.548e-05	3.371e-05
chrX:154522010	154522010	C	G	intergenic	.	.	.	.	.	0.0004586	0.0004654
chrX:154522011	154522011	T	G	intergenic	.	.	.	.	.	0	5.186e-06
chrX:154522012	154522012	G	A	intergenic	.	.	.	.	.	0	1.167e-05
chrX:154522014	154522014	G	C	intergenic	.	.	.	.	.	0	1.167e-05
chrX:154522022	154522022	A	G	intergenic	.	.	.	.	.	2.548e-05	0
chrX:154522028	154522028	C	T	intergenic	.	.	.	.	.	5.095e-05	5.834e-05
chrX:154522031	154522031	T	G	intergenic	.	.	.	.	.	0	7.779e-06
chrX:154522033	154522033	C	A	intergenic	.	.	.	.	.	5.095e-05	1.037e-05
chrX:154522035	154522035	G	T	intergenic	.	.	.	.	.	0	1.167e-05
chrX:154522038	154522038	C	T	intergenic	.	.	.	.	.	2.548e-05	1.426e-05
chrX:154522041	154522041	T	C	intergenic	.	.	.	.	.	0	3.89e-06
chrX:154522042	154522042	G	T	intergenic	.	.	.	.	.	0	1.426e-05
chrX:154522045	154522045	G	A	intergenic	.	.	.	.	.	0.0004076	0.0002697
chrX:154522048	154522048	C	T	intergenic	.	.	.	.	.	0	1.037e-05
chrX:154522053	154522053	C	T	intergenic	.	.	.	.	.	0.0001274	8.298e-05
chrX:154522054	154522054	G	A	intergenic	.	.	.	.	.	0	5.186e-06
chrX:154522057	154522057	G	A	intergenic	.	.	.	.	.	2.548e-05	1.945e-05
chrX:154522061	154522061	C	T	intergenic	.	.	.	.	.	5.095e-05	1.037e-05
chrX:154522065	154522065	G	A	intergenic	.	.	.	.	.	2.548e-05	2.204e-05
chrX:154522066	154522066	G	A	intergenic	.	.	.	.	.	0	5.186e-06
chrX:154522069	154522069	C	T	intergenic	.	.	.	.	.	5.095e-05	3.76e-05
chrX:154522070	154522070	C	T	intergenic	.	.	.	.	.	0	5.186e-06
chrX:154522071	154522071	A	C	intergenic	.	.	.	.	.	0	2.723e-05
chrX:154522083	154522083	C	G	intergenic	.	.	.	.	.	0	1.297e-06
chrX:154522084	154522084	T	C	intergenic	.	.	.	.	.	0	1.426e-05
chrX:154522085	154522085	A	G	intergenic	.	.	.	.	.	0	7.779e-06
chrX:154522086	154522086	T	C	intergenic	.	.	.	.	.	2.548e-05	2.593e-06
chrX:154522089	154522089	T	G	intergenic	.	.	.	.	.	0.0001019	8.298e-05
chrX:154522098	154522098	G	C	intergenic	.	.	.	.	.	5.095e-05	1.426e-05
chrX:154522099	154522099	T	C	intergenic	.	.	.	.	.	0	3.89e-06
chrX:154522101	154522101	T	C	intergenic	.	.	.	.	.	0	1.297e-06
chrX:154522119	154522119	T	C	intergenic	.	.	.	.	.	0	1.297e-06
chrX:154522120	154522120	C	T	intergenic	.	.	.	.	.	0	2.593e-06
chrX:154522122	154522122	C	T	intergenic	.	.	.	.	.	0	2.593e-06
chrX:154522123	154522123	T	C	intergenic	.	.	.	.	.	0.0008407	0.0008661
chrX:154522125	154522125	G	A	intergenic	.	.	.	.	.	5.095e-05	1.945e-05
chrX:154522129	154522129	C	T	intergenic	.	.	.	.	.	0	5.186e-06
chrX:154522131	154522131	C	T	intergenic	.	.	.	.	.	0	7.779e-06
chrX:154522133	154522133	C	T	intergenic	.	.	.	.	.	0	3.112e-05
chrX:154522138	154522138	A	G	intergenic	.	.	.	.	.	0	1.556e-05
chrX:154522139	154522139	G	A	intergenic	.	.	.	.	.	0	3.89e-06
chrX:154522147	154522147	C	A	intergenic	.	.	.	.	.	0.0001019	2.593e-05
chrX:154522149	154522149	C	G	intergenic	.	.	.	.	.	0	1.426e-05
chrX:154522151	154522151	G	T	intergenic	.	.	.	.	.	2.548e-05	5.186e-06
chrX:154522152	154522152	A	G	intergenic	.	.	.	.	.	0.0001529	8.427e-05
chrX:154522163	154522163	C	A	intergenic	.	.	.	.	.	0	1.037e-05
chrX:154522165	154522165	G	A	intergenic	.	.	.	.	.	0	1.297e-06
chrX:154522166	154522166	G	A	intergenic	.	.	.	.	.	0	1.297e-06
chrX:154522167	154522167	C	T	intergenic	.	.	.	.	.	2.548e-05	1.297e-06
chrX:154522169	154522169	A	G	intergenic	.	.	.	.	.	5.095e-05	1.685e-05
chrX:154522183	154522183	G	A	intergenic	.	.	.	.	.	7.643e-05	3.76e-05
chrX:154522185	154522185	G	A	intergenic	.	.	.	.	.	0	1.297e-05
chrX:154522186	154522186	C	T	intergenic	.	.	.	.	.	0	7.779e-06
chrX:154522188	154522188	A	G	intergenic	.	.	.	.	.	0	7.779e-06
chrX:154522191	154522191	G	A	intergenic	.	.	.	.	.	0	1.167e-05
chrX:154522192	154522192	C	T	intergenic	.	.	.	.	.	0	2.593e-06
chrX:154522194	154522194	G	A	intergenic	.	.	.	.	.	0	1.297e-06
chrX:154522197	154522197	G	A	intergenic	.	.	.	.	.	0.0001529	0.0001763
chrX:154522200	154522200	T	A	intergenic	.	.	.	.	.	0	2.852e-05
chrX:154522203	154522203	T	C	intergenic	.	.	.	.	.	0	5.186e-06
chrX:154522206	154522206	G	C	intergenic	.	.	.	.	.	0	5.186e-06
chrX:154522209	154522209	C	T	intergenic	.	.	.	.	.	0	2.593e-06
chrX:154522211	154522211	G	C	intergenic	.	.	.	.	.	0	3.89e-06
chrX:154522213	154522213	A	T	intergenic	.	.	.	.	.	0	1.556e-05
chrX:154522215	154522215	T	C	intergenic	.	.	.	.	.	2.548e-05	3.89e-06
chrX:154522236	154522236	A	G	intergenic	.	.	.	.	.	0	1.426e-05
chrX:154522242	154522242	G	T	intergenic	.	.	.	.	.	5.095e-05	2.463e-05
chrX:154522245	154522245	T	C	intergenic	.	.	.	.	.	0	1.297e-06
chrX:154522247	154522247	G	A	intergenic	.	.	.	.	.	7.643e-05	5.186e-06
chrX:154522252	154522252	T	A	intergenic	.	.	.	.	.	0	2.074e-05
chrX:154522254	154522254	T	C	intergenic	.	.	.	.	.	0	1.297e-06
chrX:154522256	154522256	G	C	intergenic	.	.	.	.	.	2.548e-05	1.297e-05
chrX:154522257	154522257	T	G	intergenic	.	.	.	.	.	0	1.167e-05
chrX:154522261	154522261	A	C	intergenic	.	.	.	.	.	2.548e-05	5.834e-05
chrX:154522264	154522264	C	A	intergenic	.	.	.	.	.	2.548e-05	5.575e-05
chrX:154522266	154522266	C	T	intergenic	.	.	.	.	.	0	2.982e-05
chrX:154522267	154522267	G	A	intergenic	.	.	.	.	.	0.0003312	0.0001089
chrX:154522278	154522278	A	G	intergenic	.	.	.	.	.	0	6.483e-06
chrX:154522279	154522279	A	C	intergenic	.	.	.	.	.	0.0001019	5.186e-05
chrX:154522283	154522283	C	T	intergenic	.	.	.	.	.	0	9.076e-06
chrX:154522298	154522298	C	T	intergenic	.	.	.	.	.	0	6.483e-06
chrX:154522299	154522299	A	G	intergenic	.	.	.	.	.	2.548e-05	4.538e-05
chrX:154522300	154522300	T	C	intergenic	.	.	.	.	.	0	1.167e-05
chrX:154522306	154522306	C	T	intergenic	.	.	.	.	.	0.003363	0.003562
chrX:154522308	154522308	G	C	intergenic	.	.	.	.	.	0	3.241e-05
chrX:154522309	154522309	G	C	intergenic	.	.	.	.	.	0	3.89e-06
chrX:154522313	154522313	C	T	intergenic	.	.	.	.	.	0	5.186e-06
chrX:154522314	154522314	T	C	intergenic	.	.	.	.	.	0	2.204e-05
chrX:154522318	154522318	A	G	intergenic	.	.	.	.	.	0	2.593e-06
chrX:154522321	154522321	T	C	intergenic	.	.	.	.	.	0	3.112e-05
chrX:154522327	154522327	A	G	intergenic	.	.	.	.	.	0	5.186e-06
chrX:154522331	154522331	G	C	intergenic	.	.	.	.	.	0	7.779e-06
chrX:154522333	154522333	G	T	intergenic	.	.	.	.	.	5.095e-05	3.76e-05
chrX:154522345	154522345	G	C	intergenic	.	.	.	.	.	0	3.89e-06
chrX:154522346	154522346	G	T	intergenic	.	.	.	.	.	0.0002038	0.0001737
chrX:154522348	154522348	T	G	intergenic	.	.	.	.	.	0.001146	0.0008427
chrX:154522349	154522349	A	G	intergenic	.	.	.	.	.	0	2.723e-05
chrX:154522352	154522352	T	C	intergenic	.	.	.	.	.	0	6.483e-06
chrX:154522353	154522353	G	C	intergenic	.	.	.	.	.	0	5.186e-06
chrX:154522362	154522362	C	T	intergenic	.	.	.	.	.	0	3.241e-05
chrX:154522363	154522363	A	G	intergenic	.	.	.	.	.	0	1.297e-06
chrX:154522366	154522366	A	T	intergenic	.	.	.	.	.	0.00135	0.0013
chrX:154522368	154522368	G	C	intergenic	.	.	.	.	.	0	3.89e-06
chrX:154522374	154522374	G	A	intergenic	.	.	.	.	.	0	1.297e-06
chrX:154522375	154522375	T	C	intergenic	.	.	.	.	.	0	2.593e-06
chrX:154522376	154522376	T	A	intergenic	.	.	.	.	.	0	2.593e-06
chrX:154522377	154522377	G	C	intergenic	.	.	.	.	.	0	2.593e-06
chrX:154522380	154522380	G	A	intergenic	.	.	.	.	.	0	5.186e-06
chrX:154522381	154522381	C	T	intergenic	.	.	.	.	.	0	3.89e-06
chrX:154522382	154522382	G	A	intergenic	.	.	.	.	.	0.0007898	0.0009828
chrX:154522386	154522386	C	T	intergenic	.	.	.	.	.	0	1.297e-05
chrX:154522387	154522387	G	A	intergenic	.	.	.	.	.	0	7.779e-06
chrX:154522393	154522393	A	G	intergenic	.	.	.	.	.	0	3.89e-06
chrX:154522394	154522394	T	C	intergenic	.	.	.	.	.	0	6.483e-06
chrX:154522399	154522399	C	T	intergenic	.	.	.	.	.	0	2.204e-05
chrX:154522401	154522401	G	A	intergenic	.	.	.	.	.	5.095e-05	1.426e-05
chrX:154522402	154522402	T	C	intergenic	.	.	.	.	.	2.548e-05	6.483e-06
chrX:154522404	154522404	C	T	intergenic	.	.	.	.	.	0	1.297e-06
chrX:154522418	154522418	G	T	intergenic	.	.	.	.	.	5.095e-05	4.927e-05
chrX:154522422	154522422	T	C	intergenic	.	.	.	.	.	0	2.593e-06
chrX:154522429	154522429	G	A	intergenic	.	.	.	.	.	0	1.297e-06
chrX:154522435	154522435	T	C	intergenic	.	.	.	.	.	5.095e-05	6.483e-05
chrX:154522443	154522443	C	T	intergenic	.	.	.	.	.	0	1.297e-06
chrX:154522464	154522464	C	T	intergenic	.	.	.	.	.	0.006726	0.006407
chrX:154522469	154522469	C	T	intergenic	.	.	.	.	.	0	2.593e-06
chrX:154522471	154522471	A	C	intergenic	.	.	.	.	.	0.0001274	0.0001621
chrX:154522477	154522477	A	C	intergenic	.	.	.	.	.	5.095e-05	3.501e-05
chrX:154522483	154522483	A	G	intergenic	.	.	.	.	.	5.095e-05	2.463e-05
chrX:154522484	154522484	T	C	intergenic	.	.	.	.	.	0	1.297e-06
chrX:154522485	154522485	A	C	intergenic	.	.	.	.	.	5.095e-05	9.983e-05
chrX:154522503	154522503	T	C	intergenic	.	.	.	.	.	2.548e-05	6.483e-06
chrX:154522509	154522509	G	C	intergenic	.	.	.	.	.	0	2.593e-06
chrX:154522514	154522514	G	A	intergenic	.	.	.	.	.	0	1.297e-06
chrX:154522516	154522516	T	G	intergenic	.	.	.	.	.	2.548e-05	5.834e-05
chrX:154522530	154522530	A	G	intergenic	.	.	.	.	.	0	3.89e-06
chrX:154522534	154522534	A	G	intergenic	.	.	.	.	.	2.548e-05	1.297e-06
chrX:154522538	154522538	G	C	intergenic	.	.	.	.	.	7.643e-05	0.0001063
chrX:154522546	154522546	C	T	intergenic	.	.	.	.	.	0	1.297e-06
chrX:154522548	154522548	T	C	intergenic	.	.	.	.	.	0	5.186e-06
chrX:154522554	154522554	A	C	intergenic	.	.	.	.	.	0	1.297e-06
chrX:154522558	154522558	C	T	intergenic	.	.	.	.	.	0	2.593e-06
chrX:154522561	154522561	C	T	intergenic	.	.	.	.	.	0	2.593e-06
chrX:154522566	154522566	A	T	intergenic	.	.	.	.	.	5.095e-05	9.076e-06
chrX:154522569	154522569	T	C	intergenic	.	.	.	.	.	2.548e-05	3.89e-06
chrX:154522571	154522571	G	T	intergenic	.	.	.	.	.	7.643e-05	3.371e-05
chrX:154522578	154522578	T	C	intergenic	.	.	.	.	.	0	1.297e-06
chrX:154522580	154522580	T	C	intergenic	.	.	.	.	.	0	2.593e-06
chrX:154522582	154522582	T	C	intergenic	.	.	.	.	.	0	5.186e-06
chrX:154522584	154522584	T	C	intergenic	.	.	.	.	.	0	2.593e-06
chrX:154522600	154522600	C	T	intergenic	.	.	.	.	.	2.548e-05	1.037e-05
chrX:154522605	154522605	A	T	intergenic	.	.	.	.	.	2.548e-05	6.483e-06
chrX:154522606	154522606	C	T	intergenic	.	.	.	.	.	0	2.204e-05
chrX:154522610	154522610	T	C	intergenic	.	.	.	.	.	0	3.89e-06
chrX:154522614	154522614	T	G	intergenic	.	.	.	.	.	2.548e-05	4.667e-05
chrX:154522620	154522620	C	T	intergenic	.	.	.	.	.	0	1.297e-06
chrX:154522627	154522627	T	C	intergenic	.	.	.	.	.	0	1.297e-06
chrX:154522633	154522633	G	C	intergenic	.	.	.	.	.	5.095e-05	2.593e-06
chrX:154522637	154522637	C	T	intergenic	.	.	.	.	.	0	5.575e-05
chrX:154522643	154522643	T	C	intergenic	.	.	.	.	.	0	6.483e-06
chrX:154522648	154522648	T	G	intergenic	.	.	.	.	.	0	4.538e-05
chrX:154522652	154522652	T	C	intergenic	.	.	.	.	.	0	1.037e-05
chrX:154522655	154522655	A	G	intergenic	.	.	.	.	.	0	3.89e-06
chrX:154522664	154522664	T	A	intergenic	.	.	.	.	.	0	5.186e-06
chrX:154522677	154522677	C	T	intergenic	.	.	.	.	.	2.548e-05	4.279e-05
chrX:154522678	154522678	G	A	intergenic	.	.	.	.	.	0.0001274	8.168e-05
chrX:154522683	154522683	T	C	intergenic	.	.	.	.	.	0	1.037e-05
chrX:154522688	154522688	G	C	intergenic	.	.	.	.	.	7.643e-05	9.724e-05
chrX:154522691	154522691	C	T	intergenic	.	.	.	.	.	2.548e-05	1.297e-06
chrX:154522699	154522699	C	A	intergenic	.	.	.	.	.	0	2.982e-05
chrX:154522702	154522702	C	T	intergenic	.	.	.	.	.	0	2.593e-06
chrX:154522709	154522709	G	A	intergenic	.	.	.	.	.	0	7.779e-06
chrX:154522710	154522710	T	C	intergenic	.	.	.	.	.	2.548e-05	6.483e-06
chrX:154522713	154522713	C	T	intergenic	.	.	.	.	.	0	6.483e-06
chrX:154522716	154522716	G	C	intergenic	.	.	.	.	.	0	2.593e-06
chrX:154522718	154522718	A	T	intergenic	.	.	.	.	.	0	6.483e-06
chrX:154522720	154522720	C	T	intergenic	.	.	.	.	.	0	1.297e-06
chrX:154522722	154522722	T	C	intergenic	.	.	.	.	.	0.005172	0.005352
chrX:154522723	154522723	T	C	intergenic	.	.	.	.	.	5.095e-05	0.0001439
chrX:154522724	154522724	G	A	intergenic	.	.	.	.	.	0	1.297e-06
chrX:154522726	154522726	C	T	intergenic	.	.	.	.	.	0	3.89e-06
chrX:154522731	154522731	G	T	intergenic	.	.	.	.	.	0	2.074e-05
chrX:154522734	154522734	T	G	intergenic	.	.	.	.	.	2.548e-05	2.593e-05
chrX:154522736	154522736	C	T	intergenic	.	.	.	.	.	0	3.89e-06
chrX:154522737	154522737	G	A	intergenic	.	.	.	.	.	0.0001529	5.445e-05
chrX:154522740	154522740	G	C	intergenic	.	.	.	.	.	0	5.186e-06
chrX:154522741	154522741	G	C	intergenic	.	.	.	.	.	0	3.89e-06
chrX:154522742	154522742	T	C	intergenic	.	.	.	.	.	0	2.334e-05
chrX:154522745	154522745	T	C	intergenic	.	.	.	.	.	0	1.167e-05
chrX:154522746	154522746	G	A	intergenic	.	.	.	.	.	0.0002293	0.0002191
chrX:154522750	154522750	G	C	intergenic	.	.	.	.	.	0	2.593e-06
chrX:154522751	154522751	T	C	intergenic	.	.	.	.	.	0	2.334e-05
chrX:154522758	154522758	A	G	intergenic	.	.	.	.	.	2.548e-05	3.89e-06
chrX:154522769	154522769	C	T	intergenic	.	.	.	.	.	0	3.89e-06
chrX:154522770	154522770	G	A	intergenic	.	.	.	.	.	0	7.779e-06
chrX:154522772	154522772	G	C	intergenic	.	.	.	.	.	0	3.89e-06
chrX:154522774	154522774	T	A	intergenic	.	.	.	.	.	0	3.89e-06
chrX:154522788	154522788	A	G	intergenic	.	.	.	.	.	0	9.076e-06
chrX:154522790	154522790	T	A	intergenic	.	.	.	.	.	0	5.186e-06
chrX:154522791	154522791	A	G	intergenic	.	.	.	.	.	0	5.186e-06
chrX:154522793	154522793	C	G	intergenic	.	.	.	.	.	0	5.186e-06
chrX:154522795	154522795	T	C	intergenic	.	.	.	.	.	0.0007898	0.000459
chrX:154522807	154522807	T	C	intergenic	.	.	.	.	.	0	3.89e-06
chrX:154522815	154522815	C	T	intergenic	.	.	.	.	.	2.548e-05	3.241e-05
chrX:154522816	154522816	G	A	intergenic	.	.	.	.	.	0.0001274	0.0001258
chrX:154522819	154522819	C	G	intergenic	.	.	.	.	.	2.548e-05	3.241e-05
chrX:154522825	154522825	T	C	intergenic	.	.	.	.	.	0	1.297e-06
chrX:154522831	154522831	C	T	intergenic	.	.	.	.	.	0	2.593e-06
chrX:154522836	154522836	G	C	intergenic	.	.	.	.	.	0	1.297e-06
chrX:154522845	154522845	G	T	intergenic	.	.	.	.	.	2.548e-05	2.074e-05
chrX:154522849	154522849	T	C	intergenic	.	.	.	.	.	0	1.297e-06
chrX:154522854	154522854	C	T	intergenic	.	.	.	.	.	0	1.297e-06
chrX:154522855	154522855	T	C	intergenic	.	.	.	.	.	0	5.186e-06
chrX:154522859	154522859	T	G	intergenic	.	.	.	.	.	0.0001274	5.834e-05
chrX:154522861	154522861	G	C	intergenic	.	.	.	.	.	0	1.297e-06
chrX:154522866	154522866	T	C	intergenic	.	.	.	.	.	0	3.89e-06
chrX:154522874	154522874	T	C	intergenic	.	.	.	.	.	0	3.89e-06
chrX:154522876	154522876	A	G	intergenic	.	.	.	.	.	0	1.297e-06
chrX:154522877	154522877	G	T	intergenic	.	.	.	.	.	5.095e-05	5.834e-05
chrX:154522878	154522878	T	C	intergenic	.	.	.	.	.	0	7.779e-06
chrX:154522883	154522883	G	A	intergenic	.	.	.	.	.	0	1.297e-06
chrX:154522889	154522889	C	A	intergenic	.	.	.	.	.	2.548e-05	1.945e-05
chrX:154522890	154522890	C	T	intergenic	.	.	.	.	.	0	2.593e-06
chrX:154522891	154522891	A	G	intergenic	.	.	.	.	.	0	3.89e-06
chrX:154522893	154522893	T	G	intergenic	.	.	.	.	.	0	1.167e-05
chrX:154522906	154522906	G	C	intergenic	.	.	.	.	.	0	5.186e-06
chrX:154522909	154522909	A	C	intergenic	.	.	.	.	.	0	5.186e-06
chrX:154522912	154522912	C	A	intergenic	.	.	.	.	.	0	2.204e-05
chrX:154522914	154522914	G	A	intergenic	.	.	.	.	.	7.643e-05	0.0001413
chrX:154522916	154522916	A	G	intergenic	.	.	.	.	.	0	2.593e-06
chrX:154522921	154522921	C	T	intergenic	.	.	.	.	.	2.548e-05	4.538e-05
chrX:154522922	154522922	G	A	intergenic	.	.	.	.	.	0.0001019	8.168e-05
chrX:154522927	154522927	T	C	intergenic	.	.	.	.	.	0	7.779e-06
chrX:154522928	154522928	G	C	intergenic	.	.	.	.	.	0	2.593e-06
chrX:154522930	154522930	C	T	intergenic	.	.	.	.	.	0	6.483e-06
chrX:154522936	154522936	G	A	intergenic	.	.	.	.	.	2.548e-05	1.426e-05
chrX:154522939	154522939	G	A	intergenic	.	.	.	.	.	0	1.297e-06
chrX:154522940	154522940	A	C	intergenic	.	.	.	.	.	0.0001019	7.779e-05
chrX:154522950	154522950	T	C	intergenic	.	.	.	.	.	0	5.186e-06
chrX:154522954	154522954	C	T	intergenic	.	.	.	.	.	0	2.593e-06
chrX:154522955	154522955	G	A	intergenic	.	.	.	.	.	7.643e-05	3.241e-05
chrX:154522958	154522958	G	A	intergenic	.	.	.	.	.	0	1.297e-06
chrX:154522960	154522960	T	G	intergenic	.	.	.	.	.	2.548e-05	5.186e-05
chrX:154522961	154522961	T	G	intergenic	.	.	.	.	.	0	1.297e-06
chrX:154522963	154522963	A	G	intergenic	.	.	.	.	.	0	2.593e-06
chrX:154522969	154522969	T	C	intergenic	.	.	.	.	.	0	2.593e-06
chrX:154522970	154522970	G	C	intergenic	.	.	.	.	.	0	2.593e-06
chrX:154522972	154522972	A	G	intergenic	.	.	.	.	.	0	3.89e-06
chrX:154522974	154522974	C	A	intergenic	.	.	.	.	.	0	2.204e-05
chrX:154522975	154522975	A	G	intergenic	.	.	.	.	.	0	3.89e-06
chrX:154522979	154522979	T	C	intergenic	.	.	.	.	.	5.095e-05	2.204e-05
chrX:154522991	154522991	G	C	intergenic	.	.	.	.	.	0	6.483e-06
chrX:154522992	154522992	A	G	intergenic	.	.	.	.	.	0	2.593e-06
chrX:154522996	154522996	T	C	intergenic	.	.	.	.	.	0	3.89e-06
chrX:154522997	154522997	T	C	intergenic	.	.	.	.	.	0	5.186e-06
chrX:154523011	154523011	T	C	intergenic	.	.	.	.	.	0	2.593e-06
chrX:154523017	154523017	G	T	intergenic	.	.	.	.	.	7.643e-05	1.815e-05
chrX:154523020	154523020	A	G	intergenic	.	.	.	.	.	2.548e-05	7.779e-06
chrX:154523021	154523021	T	C	intergenic	.	.	.	.	.	7.643e-05	0.0001698
chrX:154523024	154523024	C	T	intergenic	.	.	.	.	.	0	1.297e-06
chrX:154523027	154523027	C	T	intergenic	.	.	.	.	.	0	1.297e-06
chrX:154523035	154523035	G	C	intergenic	.	.	.	.	.	0	2.852e-05
chrX:154523042	154523042	T	C	intergenic	.	.	.	.	.	0	2.593e-06
chrX:154523050	154523050	T	G	intergenic	.	.	.	.	.	0	1.037e-05
chrX:154523057	154523057	T	C	intergenic	.	.	.	.	.	2.548e-05	1.297e-06
chrX:154523058	154523058	T	C	intergenic	.	.	.	.	.	0	3.89e-06
chrX:154523059	154523059	G	A	intergenic	.	.	.	.	.	0	1.297e-06
chrX:154523062	154523062	A	C	intergenic	.	.	.	.	.	0	1.815e-05
chrX:154523073	154523073	T	A	intergenic	.	.	.	.	.	0	2.593e-06
chrX:154523081	154523081	A	G	intergenic	.	.	.	.	.	0	9.076e-06
chrX:154523083	154523083	C	A	intergenic	.	.	.	.	.	0.0001529	7.52e-05
chrX:154523084	154523084	C	A	intergenic	.	.	.	.	.	2.548e-05	2.074e-05
chrX:154523091	154523091	A	T	intergenic	.	.	.	.	.	5.095e-05	2.723e-05
chrX:154523092	154523092	G	C	intergenic	.	.	.	.	.	0	2.593e-06
chrX:154523096	154523096	G	C	intergenic	.	.	.	.	.	0	2.593e-06
chrX:154523101	154523101	T	C	intergenic	.	.	.	.	.	0	3.89e-06
chrX:154523103	154523103	T	C	intergenic	.	.	.	.	.	0	5.186e-06
chrX:154523118	154523118	A	C	intergenic	.	.	.	.	.	2.548e-05	3.112e-05
chrX:154523126	154523126	C	T	intergenic	.	.	.	.	.	5.095e-05	5.964e-05
chrX:154523130	154523130	C	T	intergenic	.	.	.	.	.	2.548e-05	1.297e-06
chrX:154523131	154523131	G	A	intergenic	.	.	.	.	.	0	2.593e-06
chrX:154523132	154523132	C	A	intergenic	.	.	.	.	.	0	1.167e-05
chrX:154523145	154523145	A	G	intergenic	.	.	.	.	.	0	5.186e-06
chrX:154523148	154523148	A	G	intergenic	.	.	.	.	.	0.000535	0.0003708
chrX:154523149	154523149	A	G	intergenic	.	.	.	.	.	0	3.89e-06
chrX:154523170	154523170	C	G	intergenic	.	.	.	.	.	0.0008152	0.0007559
chrX:154523171	154523171	A	G	intergenic	.	.	.	.	.	0	3.89e-06
chrX:154523172	154523172	G	A	intergenic	.	.	.	.	.	0	3.89e-06
chrX:154523179	154523179	A	G	intergenic	.	.	.	.	.	0.001223	0.0009866
chrX:154523180	154523180	A	G	intergenic	.	.	.	.	.	0.001299	0.001042
chrX:154523186	154523186	A	G	intergenic	.	.	.	.	.	2.548e-05	9.076e-06
chrX:154523189	154523189	C	T	intergenic	.	.	.	.	.	0	1.297e-06
chrX:154523190	154523190	G	A	intergenic	.	.	.	.	.	0.001044	0.0009983
chrX:154523193	154523193	C	T	intergenic	.	.	.	.	.	2.548e-05	0.0001063
chrX:154523194	154523194	G	A	intergenic	.	.	.	.	.	0.0001783	0.0002087
chrX:154523201	154523201	C	A	intergenic	.	.	.	.	.	0.001095	0.0008505
chrX:154523202	154523202	A	G	intergenic	.	.	.	.	.	0.001095	0.000905
chrX:154523203	154523203	C	T	intergenic	.	.	.	.	.	2.548e-05	3.89e-06
chrX:154523204	154523204	C	T	intergenic	.	.	.	.	.	2.548e-05	2.593e-05
chrX:154523205	154523205	T	G	intergenic	.	.	.	.	.	0.0003567	0.0002891
chrX:154523214	154523214	T	A	intergenic	.	.	.	.	.	0	3.89e-05
chrX:154523227	154523227	T	C	intergenic	.	.	.	.	.	0	5.186e-06
chrX:154523234	154523234	G	A	intergenic	.	.	.	.	.	0.0009171	0.0007766
chrX:154523235	154523235	A	G	intergenic	.	.	.	.	.	0.0007897	0.0006884
chrX:154523241	154523241	C	T	intergenic	.	.	.	.	.	0	6.483e-06
chrX:154523244	154523244	T	C	intergenic	.	.	.	.	.	0.0009426	0.0007792
chrX:154523250	154523250	G	C	intergenic	.	.	.	.	.	0	1.297e-06
chrX:154523252	154523252	C	T	intergenic	.	.	.	.	.	0	2.593e-06
chrX:154523256	154523256	G	A	intergenic	.	.	.	.	.	0	5.186e-06
chrX:154523268	154523268	C	T	intergenic	.	.	.	.	.	0	5.186e-06
chrX:154523270	154523270	C	T	intergenic	.	.	.	.	.	2.548e-05	3.89e-06
chrX:154523281	154523281	G	T	intergenic	.	.	.	.	.	7.643e-05	1.167e-05
chrX:154523282	154523282	T	G	intergenic	.	.	.	.	.	2.548e-05	2.204e-05
chrX:154523284	154523284	A	T	intergenic	.	.	.	.	.	7.643e-05	1.167e-05
chrX:154523294	154523294	C	T	intergenic	.	.	.	.	.	0	3.89e-06
chrX:154523295	154523295	T	C	intergenic	.	.	.	.	.	0	5.186e-06
chrX:154523303	154523303	C	T	intergenic	.	.	.	.	.	2.548e-05	6.483e-06
chrX:154523309	154523309	T	C	intergenic	.	.	.	.	.	0	1.297e-05
chrX:154523314	154523314	A	G	intergenic	.	.	.	.	.	0.0001274	8.557e-05
chrX:154523315	154523315	G	T	intergenic	.	.	.	.	.	7.643e-05	2.593e-05
chrX:154523319	154523319	T	C	intergenic	.	.	.	.	.	5.095e-05	1.945e-05
chrX:154523321	154523321	T	C	intergenic	.	.	.	.	.	2.548e-05	5.186e-06
chrX:154523327	154523327	T	C	intergenic	.	.	.	.	.	0	2.593e-06
chrX:154523330	154523330	G	C	intergenic	.	.	.	.	.	0	2.074e-05
chrX:154523334	154523334	C	T	intergenic	.	.	.	.	.	0	1.685e-05
chrX:154523335	154523335	G	A	intergenic	.	.	.	.	.	0	3.89e-05
chrX:154523341	154523341	C	T	intergenic	.	.	.	.	.	0	1.297e-06
chrX:154523342	154523342	G	A	intergenic	.	.	.	.	.	0	9.076e-06
chrX:154523343	154523343	G	A	intergenic	.	.	.	.	.	0	1.297e-06
chrX:154523355	154523355	A	G	intergenic	.	.	.	.	.	0	5.186e-06
chrX:154523358	154523358	G	A	intergenic	.	.	.	.	.	0	6.483e-06
chrX:154523362	154523362	A	G	intergenic	.	.	.	.	.	0	3.89e-06
chrX:154523363	154523363	T	C	intergenic	.	.	.	.	.	0	6.483e-06
chrX:154523370	154523370	G	A	intergenic	.	.	.	.	.	0	1.297e-06
chrX:154523380	154523380	G	C	intergenic	.	.	.	.	.	0	2.593e-06
chrX:154523381	154523381	T	C	intergenic	.	.	.	.	.	5.095e-05	2.593e-06
chrX:154523387	154523387	G	A	intergenic	.	.	.	.	.	0	6.483e-06
chrX:154523389	154523389	A	C	intergenic	.	.	.	.	.	7.643e-05	2.204e-05
chrX:154523390	154523390	T	C	intergenic	.	.	.	.	.	5.095e-05	2.334e-05
chrX:154523394	154523394	T	C	intergenic	.	.	.	.	.	0	3.89e-06
chrX:154523398	154523398	C	G	intergenic	.	.	.	.	.	0	2.593e-06
chrX:154523408	154523408	C	G	intergenic	.	.	.	.	.	5.095e-05	2.074e-05
chrX:154523410	154523410	G	C	intergenic	.	.	.	.	.	0	3.89e-06
chrX:154523421	154523421	A	G	intergenic	.	.	.	.	.	0	3.89e-06
chrX:154523436	154523436	C	A	intergenic	.	.	.	.	.	0	1.685e-05
chrX:154523459	154523459	C	A	intergenic	.	.	.	.	.	0.0001274	7.779e-05
chrX:154523460	154523460	A	G	intergenic	.	.	.	.	.	0	2.593e-06
chrX:154523461	154523461	T	C	intergenic	.	.	.	.	.	5.095e-05	7.779e-06
chrX:154523463	154523463	G	A	intergenic	.	.	.	.	.	0	3.89e-06
chrX:154523479	154523479	G	T	intergenic	.	.	.	.	.	0	5.316e-05
chrX:154523482	154523482	C	T	intergenic	.	.	.	.	.	0	1.297e-06
chrX:154523491	154523491	A	G	intergenic	.	.	.	.	.	0	3.89e-06
chrX:154523495	154523495	C	G	intergenic	.	.	.	.	.	5.095e-05	3.63e-05
chrX:154523498	154523498	G	A	intergenic	.	.	.	.	.	0	3.89e-06
chrX:154523505	154523505	A	C	intergenic	.	.	.	.	.	2.548e-05	5.186e-05
chrX:154523513	154523513	A	G	intergenic	.	.	.	.	.	0	3.89e-06
chrX:154523520	154523520	T	A	intergenic	.	.	.	.	.	2.548e-05	3.112e-05
chrX:154523522	154523522	T	C	intergenic	.	.	.	.	.	2.548e-05	3.89e-06
chrX:154523528	154523528	T	G	intergenic	.	.	.	.	.	2.548e-05	2.852e-05
chrX:154523533	154523533	G	A	intergenic	.	.	.	.	.	0	6.483e-06
chrX:154523537	154523537	C	T	intergenic	.	.	.	.	.	5.095e-05	9.076e-06
chrX:154523540	154523540	C	T	intergenic	.	.	.	.	.	2.548e-05	3.89e-06
chrX:154523541	154523541	G	C	intergenic	.	.	.	.	.	0	1.297e-05
chrX:154523548	154523548	T	G	intergenic	.	.	.	.	.	0.0001529	0.0003915
chrX:154523549	154523549	C	G	intergenic	.	.	.	.	.	5.095e-05	7.779e-05
chrX:154523550	154523550	C	T	intergenic	.	.	.	.	.	0	7.779e-06
chrX:154523551	154523551	G	A	intergenic	.	.	.	.	.	2.548e-05	1.945e-05
chrX:154523554	154523554	G	A	intergenic	.	.	.	.	.	2.548e-05	2.593e-06
chrX:154523558	154523558	A	C	intergenic	.	.	.	.	.	0.000535	0.0005056
chrX:154523567	154523567	T	C	intergenic	.	.	.	.	.	0	1.167e-05
chrX:154523572	154523572	T	C	intergenic	.	.	.	.	.	0	6.483e-06
chrX:154523574	154523574	G	C	intergenic	.	.	.	.	.	0	1.037e-05
chrX:154523581	154523581	C	G	intergenic	.	.	.	.	.	5.095e-05	0.0001906
chrX:154523584	154523584	G	A	intergenic	.	.	.	.	.	0	1.297e-05
chrX:154523591	154523591	T	C	intergenic	.	.	.	.	.	2.548e-05	1.037e-05
chrX:154523599	154523599	C	G	intergenic	.	.	.	.	.	0	1.167e-05
chrX:154523600	154523600	C	T	intergenic	.	.	.	.	.	5.095e-05	2.074e-05
chrX:154523607	154523607	C	T	intergenic	.	.	.	.	.	2.548e-05	1.945e-05
chrX:154523608	154523608	G	A	intergenic	.	.	.	.	.	7.643e-05	3.112e-05
chrX:154523612	154523612	C	T	intergenic	.	.	.	.	.	0.0005095	0.0003241
chrX:154523618	154523618	G	A	intergenic	.	.	.	.	.	0.0003567	0.0002139
chrX:154523619	154523619	A	C	intergenic	.	.	.	.	.	2.548e-05	6.612e-05
chrX:154523633	154523633	G	A	intergenic	.	.	.	.	.	0	9.076e-06
chrX:154523639	154523639	C	T	intergenic	.	.	.	.	.	7.643e-05	8.168e-05
chrX:154523640	154523640	G	A	intergenic	.	.	.	.	.	2.548e-05	7.779e-06
chrX:154523642	154523642	G	A	intergenic	.	.	.	.	.	2.548e-05	5.186e-06
chrX:154523649	154523649	G	C	intergenic	.	.	.	.	.	5.095e-05	2.463e-05
chrX:154523654	154523654	A	C	intergenic	.	.	.	.	.	0.0001529	5.834e-05
chrX:154523672	154523672	G	A	intergenic	.	.	.	.	.	0	2.723e-05
chrX:154523673	154523673	C	G	intergenic	.	.	.	.	.	7.643e-05	2.982e-05
chrX:154523675	154523675	T	C	intergenic	.	.	.	.	.	0	9.076e-06
chrX:154523677	154523677	G	A	intergenic	.	.	.	.	.	0	3.89e-06
chrX:154523679	154523679	T	C	intergenic	.	.	.	.	.	0	5.186e-06
chrX:154523680	154523680	A	C	intergenic	.	.	.	.	.	0.000535	0.0005977
chrX:154523681	154523681	A	G	intergenic	.	.	.	.	.	0	3.889e-06
chrX:154523685	154523685	T	C	intergenic	.	.	.	.	.	0	3.76e-05
chrX:154523690	154523690	T	C	intergenic	.	.	.	.	.	0	1.037e-05
chrX:154523699	154523699	G	A	intergenic	.	.	.	.	.	0	6.483e-06
chrX:154523704	154523704	A	G	intergenic	.	.	.	.	.	0.0002293	0.0004356
chrX:154523705	154523705	G	T	intergenic	.	.	.	.	.	0.001579	0.001518
chrX:154523706	154523706	G	A	intergenic	.	.	.	.	.	0	5.186e-06
chrX:154523711	154523711	C	T	intergenic	.	.	.	.	.	0	7.779e-06
chrX:154523712	154523712	A	C	intergenic	.	.	.	.	.	0	4.019e-05
chrX:154523714	154523714	C	T	intergenic	.	.	.	.	.	0.0007133	0.0009153
chrX:154523717	154523717	G	A	intergenic	.	.	.	.	.	0	4.667e-05
chrX:154523718	154523718	T	C	intergenic	.	.	.	.	.	2.548e-05	9.076e-06
chrX:154523722	154523722	C	T	intergenic	.	.	.	.	.	0	9.076e-06
chrX:154523728	154523728	T	C	intergenic	.	.	.	.	.	2.548e-05	1.297e-05
chrX:154523729	154523729	G	C	intergenic	.	.	.	.	.	2.548e-05	1.167e-05
chrX:154523733	154523733	T	C	intergenic	.	.	.	.	.	7.643e-05	2.723e-05
chrX:154523740	154523740	C	T	intergenic	.	.	.	.	.	0	1.297e-06
chrX:154523750	154523750	A	G	intergenic	.	.	.	.	.	0.0002038	0.0003462
chrX:154523752	154523752	T	C	intergenic	.	.	.	.	.	2.548e-05	1.296e-05
chrX:154523755	154523755	T	C	intergenic	.	.	.	.	.	2.548e-05	6.094e-05
chrX:154523757	154523757	C	T	intergenic	.	.	.	.	.	5.095e-05	9.205e-05
chrX:154523759	154523759	C	T	intergenic	.	.	.	.	.	0	7.779e-06
chrX:154523760	154523760	C	T	intergenic	.	.	.	.	.	0	3.889e-06
chrX:154523771	154523771	T	C	intergenic	.	.	.	.	.	0	1.426e-05
chrX:154523789	154523789	A	G	intergenic	.	.	.	.	.	7.643e-05	1.037e-05
chrX:154523794	154523794	T	C	intergenic	.	.	.	.	.	0	9.075e-06
chrX:154523797	154523797	G	A	intergenic	.	.	.	.	.	0	2.593e-06
chrX:154523800	154523800	C	T	intergenic	.	.	.	.	.	0	1.296e-05
[truncated: 14,490 more rows]

## Sheet: S_table_4_SKAT-O
Table S4: SKAT-O analysis of G6PD and meta-analysis results
McGill all
SetID	SKAT-O P-value	N-variants	N- Samples	pFDR (SKAT-O) without proxies	pFDR (SKAT-O) with proxies
G6PD_all_rare	0.980553	97	2142	1.02319	1.03443
G6PD_CADD	0.757843	32	2142	1.0699	1.17343
G6PD_functional	0.87329	63	2142	1.01007	1.04795
G6PD_LOF	0.587307	11	2142	0.989148	1.08426
G6PD_NS	0.297861	50	2142	1.05906	1.09979
G6PD deficient variants (<20% enzyme activity)	0.403035	5	2142	1.01819	1.2091
McGill males
SetID
G6PD_all_rare	0.974649	97	1153	1.0282	1.03963
G6PD_CADD	0.959256	32	1153	1.02321	1.0347
G6PD_functional	0.996366	63	1153	1.01756	1.02851
G6PD_LOF	0.708826	11	1153	1.08012	1.19381
G6PD_nonsyn	0.526532	50	1153	0.936057	1.07547
G6PD deficient variants (<20% enzyme activity)	0.621575	5	1153	0.99452	1.06556
McGill females
SetID
G6PD_all_rare	0.274481	97	989	1.14566	1.19774
G6PD_CADD	0.278525	32	989	1.1141	1.16254
G6PD_functional	0.786447	63	989	1.07856	1.14392
G6PD_LOF	0.411386	11	989	1.01264	1.19676
G6PD_nonsyn	0.505241	50	989	0.951042	1.07785
G6PD deficient variants (<20% enzyme activity)	0.50256	5	989	0.964916	1.0965
Columbia all
SetID
G6PD_all_rare	0.433262	41	1562	0.967283	1.15537
G6PD_CADD	0.470141	14	1562	0.940283	1.10082
G6PD_functional	0.508472	18	1562	0.938717	1.06116
G6PD_nonsyn	0.472579	17	1562	0.92587	1.08018
G6PD deficient variants (<20% enzyme activity)	0.864433	3	1562	1.01202	1.05045
Columbia males
SetID
G6PD_all_rare	0.0488822	41	863	0.469269	0.586586
G6PD_CADD	0.0281808	14	863	0.386479	0.541071
G6PD_functional	0.0906963	18	863	0.580457	0.621918
G6PD_nonsyn	0.0837802	17	863	0.574493	0.618684
G6PD deficient variants (<20% enzyme activity)	0.0671372	3	863	0.537098	0.644517
Columbia females
SetID
G6PD_all_rare	0.988293	41	699	1.02017	1.03126
G6PD_CADD	0.849285	14	699	1.01914	1.05885
G6PD_functional	0.747132	18	699	1.10346	1.21567
G6PD_nonsyn	0.747132	17	699	1.10346	1.21567
G6PD deficient variants (<20% enzyme activity)	0.752649	3	699	1.07842	1.1845
Pavlov and Human Brain Institute all
SetID
G6PD_all_rare	0.148169	86	801	0.889013	0.889013
G6PD_CADD	0.953558	27	801	1.02856	1.04025
G6PD_functional	0.460282	50	801	0.94015	0.94
G6PD_LOF	0.864249	5	801	1.0243	1.06369
G6PD_nonsyn	0.459965	33	801	0.959927	1.13222
G6PD deficient variants (<20% enzyme activity)	0.885	2	801	1	1
Pavlov and Human Brain Institute males
SetID
G6PD_all_rare	0.348403	86	295	1.01353	1.15333
G6PD_CADD	0.93965	27	295	1.02507	1.03685
G6PD_functional	0.324972	50	295	1.03991	1.11419
G6PD_LOF	0.917596	5	295	1.02429	1.04868
G6PD_nonsyn	0.19427	33	295	1.09705	1.09705
G6PD deficient variants (<20% enzyme activity)	-	-	-	-	-
Pavlov and Human Brain Institute females
SetID
G6PD_all_rare	0.305972	86	506	1.04905	1.0879
G6PD_CADD	0.75815	27	506	1.05482	1.15528
G6PD_functional	0.804842	50	506	1.07312	1.11978
G6PD_LOF	1	5	506	1.01053	1.02128
G6PD_nonsyn	0.831755	33	506	1.03699	1.07903
G6PD deficient variants (<20% enzyme activity)	0.89	2	506	1	1
Sheba all
SetID
G6PD_all_rare	0.826336	45	1509	1.04379	1.08669
G6PD_CADD	0.412432	15	1509	0.989837	1.16451
G6PD_functional	0.59224	27	1509	0.963645	1.05287
G6PD_LOF	0.381939	1	1509	1.0476	1.22221
G6PD_nonsyn	0.222806	22	1509	1.06947	1.12576
G6PD deficient variants (<20% enzyme activity)	0.443518	3	1509	0.967675	1.15075
Sheba males
SetID
G6PD_all_rare	0.00344786	45	899	0.165497	0.165497
G6PD_CADD	0.826115	15	899	1.05743	1.10149
G6PD_functional	0.00871026	27	899	0.209046	0.278728
G6PD_LOF	0.430763	1	899	0.984601	1.18152
G6PD_nonsyn	0.0140628	22	899	0.270007	0.337508
G6PD deficient variants (<20% enzyme activity)	0.556195	3	899	0.953478	1.0679
Sheba females
SetID
G6PD_all_rare	0.0830984	45	610	0.61365	0.664788
G6PD_CADD	0.195627	15	610	1.04334	1.04334
G6PD_functional	0.0488368	27	610	0.520926	0.669762
G6PD_LOF	1	1	610	1.01053	1.02128
G6PD_nonsyn	0.0627169	22	610	0.547348	0.66898
G6PD deficient variants (<20% enzyme activity)	0.272562	3	610	1.18936	1.246
AMP-PD all
SetID
G6PD_all_rare	0.724684	111	5827	1.08703	1.19948
G6PD_functional	0.8078	18	5827	1.06231	1.10784
G6PD_nonsyn	0.8078	18	5827	1.06231	1.10784
G6PD deficient variants (<20% enzyme activity)	0.390288	5	5827	1.01264	1.20864
AMP-PD males
SetID
G6PD_all_rare	0.529365	111	3107	0.923982	1.05873
G6PD_functional	0.904373	18	3107	1.03357	1.05878
G6PD_nonsyn	0.904373	18	3107	1.03357	1.05878
G6PD deficient variants (<20% enzyme activity)	0.59105	5	3107	0.978289	1.07058
AMP-PD females
SetID
G6PD_all_rare	0.284665	111	2720	1.09311	1.13866
G6PD_functional	0.838047	18	2720	1.03144	1.0727
G6PD_nonsyn	0.838047	18	2720	1.03144	1.0727
G6PD deficient variants (<20% enzyme activity)	0.450884	5	2720	0.961886	1.13908
UKBB without proxies all
SetID
G6PD_all_rare	0.00653471	5265	32626	0.209111	1.10721
G6PD_CADD	0.675454	22	32626	1.04586	1.04817
G6PD_functional	0.513859	191	32626	0.930763	1.13888
G6PD_LOF	0.383713	11	32626	1.02323	1.06864
G6PD_nonsyn	0.412792	180	32626	0.966538	1.14623
G6PD deficient variants (<20% enzyme activity)	0.0217544	5	32626	0.348071	1.15009
UKBB without proxies males
SetID
G6PD_all_rare	0.00180116	5265	15558	0.172912	1.20492
G6PD_CADD	0.631105	22	15558	0.993215	1.07539
G6PD_functional	0.315475	191	15558	1.04433	1.05353
G6PD_LOF	0.341668	11	15558	1.02501	1.08298
G6PD_nonsyn	0.293142	180	15558	1.08237	1.03733
G6PD deficient variants (<20% enzyme activity)	0.0420547	5	15558	0.504656	1.02128
UKBB without proxies females
SetID
G6PD_all_rare	0.269824	5265	17068	1	0.668503
G6PD_CADD	0.925403	22	17068	1	0.670801
G6PD_functional	0.366583	191	17068	1	0.535136
G6PD_LOF	0.794076	11	17068	1	1
G6PD_nonsyn	0.209376	180	17068	1	0.0373286
G6PD deficient variants (<20% enzyme activity)	0.326999	3	17068	1	1.12603
UKBB with proxies all
SetID
G6PD_all_rare	0.288335	5265	217096	1.10721	1.10721
G6PD_CADD	0.93899	22	217096	1.04817	1.04817
G6PD_functional	0.794842	191	217096	1.13888	1.13888
G6PD_LOF	0.545449	11	217096	1.06864	1.06864
G6PD_nonsyn	0.776092	180	217096	1.14623	1.14623
G6PD deficient variants (<20% enzyme activity)	0.766726	8	217096	1.15009	1.15009
UKBB with proxies males
SetID
G6PD_all_rare	0.251026	5265	99679	1.20492	1.20492
G6PD_CADD	0.571301	22	99679	1.07539	1.07539
G6PD_functional	0.932816	191	99679	1.05353	1.05353
G6PD_LOF	0.485086	11	99679	1.08298	1.08298
G6PD_nonsyn	0.875246	180	99679	1.03733	1.03733
G6PD deficient variants (<20% enzyme activity)	1	6	99679	1.02128	1.02128
UKBB with proxies females
SetID
G6PD_all_rare	0.104454	5265	117417	0.668503	0.668503
G6PD_CADD	0.0768626	22	117417	0.670801	0.670801
G6PD_functional	0.033446	191	117417	0.535136	0.535136
G6PD_LOF	0.60061	11	117417	1	1
G6PD_nonsyn	0.00038884	180	117417	0.0373286	0.0373286
G6PD deficient variants (<20% enzyme activity)	0.797603	5	117417	1.12603	1.12603
Meta-analysis (including UKBB without proxies)	SKAT-O P-value
All
SetID
G6PD_all_rare	0.483405
G6PD_CADD	1
G6PD_functional	0.588011
G6PD_LOF	0.763099
G6PD_nonsyn	0.448903
G6PD deficient variants (<20% enzyme activity)	0.308756
Males
SetID
G6PD_all_rare	0.333001
G6PD_CADD	0.392112
G6PD_functional	0.892407
G6PD_LOF	0.775553
G6PD_nonsyn	0.874453
G6PD deficient variants (<20% enzyme activity)	0.306451
Females
SetID
G6PD_all_rare	0.388292
G6PD_CADD	0.750686
G6PD_functional	0.887033
G6PD_LOF	0.437233
G6PD_nonsyn	0.790051
G6PD deficient variants (<20% enzyme activity)	0.734722
Meta-analysis (including UKBB with proxies)	SKAT-O P-value
All
SetID
G6PD_all_rare	0.701578
G6PD_CADD	0.91496
G6PD_functional	0.864339
G6PD_LOF	0.740102
G6PD_nonsyn	0.832115
G6PD deficient variants (<20% enzyme activity)	0.821713
Males
SetID
G6PD_all_rare	0.59445
G6PD_CADD	0.606805
G6PD_functional	1
G6PD_LOF	0.674595
G6PD_nonsyn	1
G6PD deficient variants (<20% enzyme activity)	0.907109
Females
SetID
G6PD_all_rare	0.338269
G6PD_CADD	0.183978
G6PD_functional	0.0835012
G6PD_LOF	-
G6PD_nonsyn	0.0807398
G6PD deficient variants (<20% enzyme activity)	0.752215
G6PD, Glucose 6-phosphate dehydrogenase; SKAT-O, optimized sequence Kernel association ; CADD,combined annotation dependent deletion; NS, non-synonymous; N, number; SE, standard error; Funct, functional; LOF, loss of function; PFDR, false discovery rate adjusted P value

## Sheet: S_table_5_ six_G6PD_missense
	Table S5: Allele frequencies of six G6PD missense mutations of our study cohorts compared to GnomAD group ancestries in Ashkenazi Jews and European (Non Finnish)
			Gnom AD group ancestry		Study cohorts
			Ashkenazi Jewish	European (Non Finnish)	McGill		Columbia		Pavlov and Human Brain Institute		Sheba		AMP-PD		UKBB without proxies vs 10x controls		UKBB with proxies vs 10x controls
	HGVS protein (G6PD variant; hg38)	ClinVar pathogenicity	Allele frequency	Allele frequency	MAF	p -value, OR (95% CI)	MAF	p -value, OR (95% CI)	MAF	p -value, OR (95% CI)	MAF	p-value, OR (95% CI)	MAF	p-value, OR (95% CI)	MAF		MAF	p-value, OR (95% CI)
					cases/controls		cases/controls		cases/controls		cases/controls		cases/controls		cases/controls	p-value, OR	cases/controls
																(95% CI)
	p.Asp282His	pathogenic	9.075e-05	0.001038		0.692,	-	-		-	-	-	0.00248/0.00132	0.230,		0.067,	0.000764/0.000710	0.854,
	(rs137852318)				0.00294/0.00109	1.4			0/0.00365					1.9	0.001866/0.001033	1.7		0.97
						(0.2-8.8)								(0.7-5.2)		(0.1-2.9)		(0.7-1.3)
	p.Val309Glu (X:154533067:A:T)	unknown	0	1.117e-06	-	-	-	-	-	-	-	-	-	-	0	-	0	-
	p.Arg182Gln	pathogenic	0	6.705e-06	-	-	-	-	-	-	-	-	-	-			0/0.000000255	-
	(X:154534437:G:A)														0	-
	p.Val400Met (rs1557229675)	unknown	0	6.699e-06	-	-	-	-	-	-	-	-	-	-		0.067,	0.0000510/0
															0.0000155/0.000339	1.7		-
																(0.9-2.9)
	p.Asn126Asp	pathogenic	4.538e-05	0.0004022	0.002096/0.003811	0.513,	0.00762/0.00370	0.185,	-	-	0.000722/0	-	0.000310/0.000376	0.887,		0.265,	0.000204/0.000392	0.254,
	(rs1050829)					0.6		2.4						0.8	0.000679/0.000322	1.7		0.7
						(0.2-2.3)		(0.7-8.9)						(0.07-9.5)		(0.6-4.0)		(0.4-1.3)
	p.Asp113Asn (rs5030870)	pathogenic	0	4.021e-05	-	-	-	-	-	-	-	-	-	-		0.31,	0.000178/0.0000428	0.03,
															0.000509/0.000136	1.6		2.11
																(0.6-4.4)		(1.1-4.2)
	G6PD, Glucose 6-phosphate dehydrogenase; MAF, minor allele frequency; CI, confidence interval; OR, odds ratio; CI , confidence interval; gnmAD, Genome Aggregation Database; AMP-PD, Accelerating Medicines Partnership Parkinson's disease; UKBB, UK biobank; inf, infinity
